# Supplementary material for: Genetic Dissection of Seed Dormancy in Rice (Oryza sativa L.) by Using Two Mapping Populations Derived from Common Parents
Source: Rice (N Y). 2020 Aug 5;13:52. doi: 10.1186/s12284-020-00413-4 (PMC7406625; doi:10.1186/s12284-020-00413-4)
Supplement: Supplementary file 5 — Additional file 5: Table S3. Bin map information of Nipponbare × 9311 CSSLs. [file 12284_2020_413_MOESM5_ESM.xlsx]

## Sheet: Sheet1
Table S3. Bin map information of Nipponbare × 9311 CSSLs
Name	Chromosome	Start	Stop	Bin size (Mb)
Bin001	1	0	194254	0.194254
Bin002	1	194254	714169	0.519915
Bin003	1	714169	1542784	0.828615
Bin004	1	1542784	2793072	1.25029
Bin005	1	2793072	3509474	0.716402
Bin006	1	3509474	4306004	0.79653
Bin007	1	4306004	4625186	0.319182
Bin008	1	4625186	4802631	0.177445
Bin009	1	4802631	5401123	0.598492
Bin010	1	5401123	6139727	0.738604
Bin011	1	6139727	7601840	1.46211
Bin012	1	7601840	9400032	1.79819
Bin013	1	9400032	9637860	0.237828
Bin014	1	9637860	10602544	0.964684
Bin015	1	10602544	10901179	0.298635
Bin016	1	10901179	13782528	2.88135
Bin017	1	13782528	22235606	8.45308
Bin018	1	22235606	23813654	1.57805
Bin019	1	23813654	24631139	0.817485
Bin020	1	24631139	24638442	0.007303
Bin021	1	24638442	26369653	1.73121
Bin022	1	26369653	26649120	0.279467
Bin023	1	26649120	27200523	0.551403
Bin024	1	27200523	27478073	0.27755
Bin025	1	27478073	29740286	2.26221
Bin026	1	29740286	30397986	0.6577
Bin027	1	30397986	33300179	2.90219
Bin028	1	33300179	35800567	2.50039
Bin029	1	35800567	36100747	0.30018
Bin030	1	36100747	38100492	1.99975
Bin031	1	38100492	39075303	0.974811
Bin032	1	39075303	40000624	0.925321
Bin033	1	40000624	40151312	0.150688
Bin034	1	40151312	40322365	0.171053
Bin035	1	40322365	40575553	0.253188
Bin036	1	40575553	40597727	0.022174
Bin037	1	40597727	40797466	0.199739
Bin038	1	40797466	40901093	0.103627
Bin039	1	40901093	41040654	0.139561
Bin040	1	41040654	41121782	0.081128
Bin041	1	41121782	41203237	0.081455
Bin042	1	41203237	41749915	0.546678
Bin043	1	41749915	41841790	0.091875
Bin044	1	41841790	42145608	0.303818
Bin045	1	42145608	42519984	0.374376
Bin046	1	42519984	42638216	0.118232
Bin047	1	42638216	43013666	0.37545
Bin048	1	43013666	43270923	0.257257
Bin049	2	0	245969	0.245969
Bin050	2	245969	1073480	0.827511
Bin051	2	1073480	2100406	1.02693
Bin052	2	2100406	2984693	0.884287
Bin053	2	2984693	3657514	0.672821
Bin054	2	3657514	4203318	0.545804
Bin055	2	4203318	4360572	0.157254
Bin056	2	4360572	4501302	0.14073
Bin057	2	4501302	5044812	0.54351
Bin058	2	5044812	5300146	0.255334
Bin059	2	5300146	7176858	1.87671
Bin060	2	7176858	8780959	1.6041
Bin061	2	8780959	9863961	1.083
Bin062	2	9863961	10215860	0.351899
Bin063	2	10215860	10776940	0.56108
Bin064	2	10776940	10922614	0.145674
Bin065	2	10922614	11895331	0.972717
Bin066	2	11895331	12007438	0.112107
Bin067	2	12007438	12203632	0.196194
Bin068	2	12203632	14301501	2.09787
Bin069	2	14301501	15851878	1.55038
Bin070	2	15851878	16397797	0.545919
Bin071	2	16397797	18019422	1.62163
Bin072	2	18019422	18453143	0.433721
Bin073	2	18453143	18800039	0.346896
Bin074	2	18800039	18821049	0.02101
Bin075	2	18821049	19205461	0.384412
Bin076	2	19205461	19574580	0.369119
Bin077	2	19574580	20212819	0.638239
Bin078	2	20212819	20501019	0.2882
Bin079	2	20501019	21295457	0.794438
Bin080	2	21295457	21821743	0.526286
Bin081	2	21821743	21995341	0.173598
Bin082	2	21995341	25902896	3.90755
Bin083	2	25902896	26700848	0.797952
Bin084	2	26700848	29279135	2.57829
Bin085	2	29279135	32769913	3.49078
Bin086	2	32769913	33683968	0.914055
Bin087	2	33683968	33800512	0.116544
Bin088	2	33800512	34366232	0.56572
Bin089	2	34366232	34502739	0.136507
Bin090	2	34502739	34671262	0.168523
Bin091	2	34671262	34735287	0.064025
Bin092	2	34735287	35401440	0.666153
Bin093	2	35401440	35635047	0.233607
Bin094	2	35635047	35937249	0.302202
Bin095	3	0	212301	0.212301
Bin096	3	212301	398558	0.186257
Bin097	3	398558	700099	0.301541
Bin098	3	700099	1990892	1.29079
Bin099	3	1990892	2098124	0.107232
Bin100	3	2098124	2227666	0.129542
Bin101	3	2227666	3198857	0.971191
Bin102	3	3198857	3444861	0.246004
Bin103	3	3444861	4121103	0.676242
Bin104	3	4121103	4433662	0.312559
Bin105	3	4433662	6483096	2.04943
Bin106	3	6483096	8801889	2.31879
Bin107	3	8801889	10341775	1.53989
Bin108	3	10341775	10530996	0.189221
Bin109	3	10530996	10598213	0.067217
Bin110	3	10598213	12093420	1.49521
Bin111	3	12093420	12300453	0.207033
Bin112	3	12300453	12613684	0.313231
Bin113	3	12613684	13308973	0.695289
Bin114	3	13308973	15599852	2.29088
Bin115	3	15599852	16428533	0.828681
Bin116	3	16428533	22017085	5.58855
Bin117	3	22017085	23900193	1.88311
Bin118	3	23900193	24400630	0.500437
Bin119	3	24400630	25330339	0.929709
Bin120	3	25330339	26052880	0.722541
Bin121	3	26052880	26804740	0.75186
Bin122	3	26804740	27263297	0.458557
Bin123	3	27263297	27401186	0.137889
Bin124	3	27401186	28449392	1.04821
Bin125	3	28449392	29187027	0.737635
Bin126	3	29187027	30375673	1.18865
Bin127	3	30375673	31980774	1.6051
Bin128	3	31980774	34698898	2.71812
Bin129	3	34698898	34966710	0.267812
Bin130	3	34966710	36413818	1.44711
Bin131	4	0	203512	0.203512
Bin132	4	203512	499835	0.296323
Bin133	4	499835	1326094	0.826259
Bin134	4	1326094	4600939	3.27485
Bin135	4	4600939	4909707	0.308768
Bin136	4	4909707	6896207	1.9865
Bin137	4	6896207	14201015	7.30481
Bin138	4	14201015	16347465	2.14645
Bin139	4	16347465	16924548	0.577083
Bin140	4	16924548	17043524	0.118976
Bin141	4	17043524	17295310	0.251786
Bin142	4	17295310	17887653	0.592343
Bin143	4	17887653	18757954	0.870301
Bin144	4	18757954	19036713	0.278759
Bin145	4	19036713	19137302	0.100589
Bin146	4	19137302	19401137	0.263835
Bin147	4	19401137	19890398	0.489261
Bin148	4	19890398	20201915	0.311517
Bin149	4	20201915	20709819	0.507904
Bin150	4	20709819	21119400	0.409581
Bin151	4	21119400	21971419	0.852019
Bin152	4	21971419	22000366	0.028947
Bin153	4	22000366	23034756	1.03439
Bin154	4	23034756	25147148	2.11239
Bin155	4	25147148	26861537	1.71439
Bin156	4	26861537	28102808	1.24127
Bin157	4	28102808	28304833	0.202025
Bin158	4	28304833	29614654	1.30982
Bin159	4	29614654	29860667	0.246013
Bin160	4	29860667	30726305	0.865638
Bin161	4	30726305	30811193	0.084888
Bin162	4	30811193	31491225	0.680032
Bin163	4	31491225	31682208	0.190983
Bin164	4	31682208	31907977	0.225769
Bin165	4	31907977	32901023	0.993046
Bin166	4	32901023	33258884	0.357861
Bin167	4	33258884	33344629	0.085745
Bin168	4	33344629	33401538	0.056909
Bin169	4	33401538	33510001	0.108463
Bin170	4	33510001	34473955	0.963954
Bin171	4	34473955	34562055	0.0881
Bin172	4	34562055	35000168	0.438113
Bin173	4	35000168	35147949	0.147781
Bin174	4	35147949	35502693	0.354744
Bin175	5	0	2071	0.002071
Bin176	5	2071	1028354	1.02628
Bin177	5	1028354	2087725	1.05937
Bin178	5	2087725	2300629	0.212904
Bin179	5	2300629	2468113	0.167484
Bin180	5	2468113	3100909	0.632796
Bin181	5	3100909	3507464	0.406555
Bin182	5	3507464	4311237	0.803773
Bin183	5	4311237	5466242	1.15501
Bin184	5	5466242	6908893	1.44265
Bin185	5	6908893	7772717	0.863824
Bin186	5	7772717	7903889	0.131172
Bin187	5	7903889	10670612	2.76672
Bin188	5	10670612	14150280	3.47967
Bin189	5	14150280	16202198	2.05192
Bin190	5	16202198	16951775	0.749577
Bin191	5	16951775	18200323	1.24855
Bin192	5	18200323	18700124	0.499801
Bin193	5	18700124	19184466	0.484342
Bin194	5	19184466	20600019	1.41555
Bin195	5	20600019	21439916	0.839897
Bin196	5	21439916	21610913	0.170997
Bin197	5	21610913	21688166	0.077253
Bin198	5	21688166	21810429	0.122263
Bin199	5	21810429	23724809	1.91438
Bin200	5	23724809	25300189	1.57538
Bin201	5	25300189	27400141	2.09995
Bin202	5	27400141	27831418	0.431277
Bin203	5	27831418	28600235	0.768817
Bin204	5	28600235	29206872	0.606637
Bin205	5	29206872	29605627	0.398755
Bin206	5	29605627	29958433	0.352806
Bin207	6	0	142476	0.142476
Bin208	6	142476	285577	0.143101
Bin209	6	285577	359352	0.073775
Bin210	6	359352	393065	0.033713
Bin211	6	393065	595294	0.202229
Bin212	6	595294	701809	0.106515
Bin213	6	701809	2194115	1.49231
Bin214	6	2194115	3172691	0.978576
Bin215	6	3172691	3673213	0.500522
Bin216	6	3673213	4151995	0.478782
Bin217	6	4151995	21817863	17.6659
Bin218	6	21817863	23900288	2.08243
Bin219	6	23900288	24097681	0.197393
Bin220	6	24097681	24524302	0.426621
Bin221	6	24524302	24721796	0.197494
Bin222	6	24721796	24800108	0.078312
Bin223	6	24800108	27048801	2.24869
Bin224	6	27048801	27401360	0.352559
Bin225	6	27401360	28197517	0.796157
Bin226	6	28197517	28289919	0.092402
Bin227	6	28289919	28513310	0.223391
Bin228	6	28513310	29693585	1.18027
Bin229	6	29693585	30007258	0.313673
Bin230	6	30007258	30840618	0.83336
Bin231	6	30840618	30939130	0.098512
Bin232	6	30939130	31248786	0.309656
Bin233	7	0	823681	0.823681
Bin234	7	823681	2440939	1.61726
Bin235	7	2440939	2790302	0.349363
Bin236	7	2790302	3117113	0.326811
Bin237	7	3117113	3533818	0.416705
Bin238	7	3533818	3672199	0.138381
Bin239	7	3672199	4170738	0.498539
Bin240	7	4170738	4400856	0.230118
Bin241	7	4400856	5128208	0.727352
Bin242	7	5128208	7100024	1.97182
Bin243	7	7100024	8713931	1.61391
Bin244	7	8713931	9307070	0.593139
Bin245	7	9307070	16328312	7.02124
Bin246	7	16328312	18399213	2.0709
Bin247	7	18399213	18602637	0.203424
Bin248	7	18602637	19151741	0.549104
Bin249	7	19151741	19397439	0.245698
Bin250	7	19397439	20902199	1.50476
Bin251	7	20902199	21571241	0.669042
Bin252	7	21571241	24000239	2.429
Bin253	7	24000239	25108269	1.10803
Bin254	7	25108269	26486911	1.37864
Bin255	7	26486911	26558784	0.071873
Bin256	7	26558784	27613017	1.05423
Bin257	7	27613017	28131373	0.518356
Bin258	7	28131373	28378091	0.246718
Bin259	7	28378091	29284352	0.906261
Bin260	7	29284352	29697620	0.413268
Bin261	8	0	61082	0.061082
Bin262	8	61082	600419	0.539337
Bin263	8	600419	1218413	0.617994
Bin264	8	1218413	1701557	0.483144
Bin265	8	1701557	2100509	0.398952
Bin266	8	2100509	3030687	0.930178
Bin267	8	3030687	3501572	0.470885
Bin268	8	3501572	4005500	0.503928
Bin269	8	4005500	6280560	2.27506
Bin270	8	6280560	8253871	1.97331
Bin271	8	8253871	8985606	0.731735
Bin272	8	8985606	9124267	0.138661
Bin273	8	9124267	20688224	11.564
Bin274	8	20688224	21394578	0.706354
Bin275	8	21394578	22114420	0.719842
Bin276	8	22114420	22300097	0.185677
Bin277	8	22300097	22845990	0.545893
Bin278	8	22845990	25084732	2.23874
Bin279	8	25084732	25233576	0.148844
Bin280	8	25233576	25587784	0.354208
Bin281	8	25587784	25796843	0.209059
Bin282	8	25796843	26100072	0.303229
Bin283	8	26100072	27212292	1.11222
Bin284	8	27212292	27631644	0.419352
Bin285	8	27631644	28443021	0.811377
Bin286	9	0	293229	0.293229
Bin287	9	293229	2700232	2.407
Bin288	9	2700232	5927366	3.22713
Bin289	9	5927366	6797212	0.869846
Bin290	9	6797212	7771929	0.974717
Bin291	9	7771929	8731589	0.95966
Bin292	9	8731589	9855389	1.1238
Bin293	9	9855389	10181698	0.326309
Bin294	9	10181698	10524648	0.34295
Bin295	9	10524648	11697722	1.17307
Bin296	9	11697722	12081674	0.383952
Bin297	9	12081674	13003381	0.921707
Bin298	9	13003381	13701369	0.697988
Bin299	9	13701369	14905770	1.2044
Bin300	9	14905770	17400996	2.49523
Bin301	9	17400996	18027390	0.626394
Bin302	9	18027390	21181225	3.15383
Bin303	9	21181225	21576196	0.394971
Bin304	9	21576196	21654011	0.077815
Bin305	9	21654011	23012719	1.35871
Bin306	10	0	55673	0.055673
Bin307	10	55673	1700817	1.64514
Bin308	10	1700817	2472760	0.771943
Bin309	10	2472760	2793790	0.32103
Bin310	10	2793790	6404197	3.61041
Bin311	10	6404197	7420568	1.01637
Bin312	10	7420568	10286492	2.86592
Bin313	10	10286492	11653709	1.36722
Bin314	10	11653709	13315123	1.66141
Bin315	10	13315123	13785778	0.470655
Bin316	10	13785778	13942608	0.15683
Bin317	10	13942608	14000245	0.057637
Bin318	10	14000245	14282010	0.281765
Bin319	10	14282010	17505978	3.22397
Bin320	10	17505978	17809564	0.303586
Bin321	10	17809564	18000039	0.190475
Bin322	10	18000039	18202965	0.202926
Bin323	10	18202965	18500793	0.297828
Bin324	10	18500793	18706998	0.206205
Bin325	10	18706998	18999102	0.292104
Bin326	10	18999102	19063975	0.064873
Bin327	10	19063975	19535521	0.471546
Bin328	10	19535521	19673607	0.138086
Bin329	10	19673607	21700255	2.02665
Bin330	10	21700255	21981074	0.280819
Bin331	10	21981074	22439864	0.45879
Bin332	10	22439864	22900951	0.461087
Bin333	10	22900951	23000408	0.099457
Bin334	10	23000408	23207286	0.206878
Bin335	11	0	680528	0.680528
Bin336	11	680528	800028	0.1195
Bin337	11	800028	1300036	0.500008
Bin338	11	1300036	2436354	1.13632
Bin339	11	2436354	2500185	0.063831
Bin340	11	2500185	2846280	0.346095
Bin341	11	2846280	3032685	0.186405
Bin342	11	3032685	3285978	0.253293
Bin343	11	3285978	3702976	0.416998
Bin344	11	3702976	3900526	0.19755
Bin345	11	3900526	4122374	0.221848
Bin346	11	4122374	4379047	0.256673
Bin347	11	4379047	5380911	1.00186
Bin348	11	5380911	5584321	0.20341
Bin349	11	5584321	5586046	0.001725
Bin350	11	5586046	5805234	0.219188
Bin351	11	5805234	6404280	0.599046
Bin352	11	6404280	7204422	0.800142
Bin353	11	7204422	7593545	0.389123
Bin354	11	7593545	7655439	0.061894
Bin355	11	7655439	9234242	1.5788
Bin356	11	9234242	15112835	5.87859
Bin357	11	15112835	18600677	3.48784
Bin358	11	18600677	21001699	2.40102
Bin359	11	21001699	22269377	1.26768
Bin360	11	22269377	23240773	0.971396
Bin361	11	23240773	23864012	0.623239
Bin362	11	23864012	24014862	0.15085
Bin363	11	24014862	24214214	0.199352
Bin364	11	24214214	24367234	0.15302
Bin365	11	24367234	24810955	0.443721
Bin366	11	24810955	25134872	0.323917
Bin367	11	25134872	25862368	0.727496
Bin368	11	25862368	29021105	3.15874
Bin369	12	0	152441	0.152441
Bin370	12	152441	1392051	1.23961
Bin371	12	1392051	2806564	1.41451
Bin372	12	2806564	3509125	0.702561
Bin373	12	3509125	4411646	0.902521
Bin374	12	4411646	7556922	3.14528
Bin375	12	7556922	9560408	2.00349
Bin376	12	9560408	9806743	0.246335
Bin377	12	9806743	15402833	5.59609
Bin378	12	15402833	17909315	2.50648
Bin379	12	17909315	18300838	0.391523
Bin380	12	18300838	19099899	0.799061
Bin381	12	19099899	21488294	2.3884
Bin382	12	21488294	22155984	0.66769
Bin383	12	22155984	23150737	0.994753
Bin384	12	23150737	23660860	0.510123
Bin385	12	23660860	24018743	0.357883
Bin386	12	24018743	25322767	1.30402
Bin387	12	25322767	27531855	2.20909
CSSL: chromosome segment substitution lines
