# Supplementary material for: Genetic Dissection of Seed Dormancy in Rice (Oryza sativa L.) by Using Two Mapping Populations Derived from Common Parents
Source: Rice (N Y). 2020 Aug 5;13:52. doi: 10.1186/s12284-020-00413-4 (PMC7406625; doi:10.1186/s12284-020-00413-4)
Supplement: Supplementary file 6 — Additional file 6: Table S4. Bin map information of Nipponbare × 9311 BILs. [file 12284_2020_413_MOESM6_ESM.xlsx]

## Sheet: Sheet1
Table S4. Bin map information of Nipponbare × 9311 BILs
Name	Chromosome	Start	Stop	Bin size (Mb)	Genetic distance
Bin001	1	0	34057	0.034057	0
Bin002	1	34057	424861	0.390804	0.14
Bin003	1	424861	497735	0.072874	0.71
Bin004	1	497735	598995	0.10126	1.84
Bin005	1	598995	792779	0.193784	2.94
Bin006	1	792779	1017017	0.224238	3.35
Bin007	1	1017017	1123165	0.106148	4.72
Bin008	1	1123165	1180674	0.057509	6.81
Bin009	1	1180674	1308227	0.127553	8.43
Bin010	1	1308227	1472789	0.164562	10.71
Bin011	1	1472789	1516945	0.044156	15.96
Bin012	1	1516945	1643379	0.126434	16.34
Bin013	1	1643379	1683997	0.040618	16.85
Bin014	1	1683997	1732872	0.048875	18.66
Bin015	1	1732872	1784977	0.052105	19.42
Bin016	1	1784977	1843754	0.058777	20.05
Bin017	1	1843754	1983841	0.140087	21.74
Bin018	1	1983841	2105074	0.121233	22.13
Bin019	1	2105074	2137347	0.032273	26.97
Bin020	1	2137347	2256606	0.119259	28.15
Bin021	1	2256606	2290036	0.03343	29.33
Bin022	1	2290036	2426740	0.136704	29.46
Bin023	1	2426740	2546163	0.119423	31.7
Bin024	1	2546163	2580745	0.034582	32.08
Bin025	1	2580745	2657034	0.076289	32.2
Bin026	1	2657034	2758393	0.101359	34.6
Bin027	1	2758393	2867558	0.109165	36.11
Bin028	1	2867558	3378663	0.511105	36.23
Bin029	1	3378663	3534774	0.156111	36.47
Bin030	1	3534774	3602749	0.067975	36.84
Bin031	1	3602749	3676030	0.073281	37.08
Bin032	1	3676030	3746584	0.070554	37.33
Bin033	1	3746584	3946683	0.200099	38.69
Bin034	1	3946683	4013321	0.066638	39.18
Bin035	1	4013321	4114080	0.100759	39.3
Bin036	1	4114080	4217797	0.103717	40.04
Bin037	1	4217797	4273565	0.055768	40.28
Bin038	1	4273565	4313417	0.039852	40.77
Bin039	1	4313417	4355272	0.041855	41.01
Bin040	1	4355272	4419456	0.064184	42.23
Bin041	1	4419456	4488222	0.068766	42.35
Bin042	1	4488222	4664378	0.176156	42.59
Bin043	1	4664378	4721660	0.057282	43.81
Bin044	1	4721660	4770765	0.049105	43.94
Bin045	1	4770765	4927882	0.157117	46.81
Bin046	1	4927882	4958341	0.030459	46.94
Bin047	1	4958341	5011183	0.052842	47.06
Bin048	1	5011183	5050495	0.039312	47.18
Bin049	1	5050495	5105384	0.054889	47.31
Bin050	1	5105384	5150204	0.04482	47.56
Bin051	1	5150204	5196875	0.046671	48.31
Bin052	1	5196875	5279418	0.082543	48.56
Bin053	1	5279418	5372730	0.093312	48.94
Bin054	1	5372730	5465429	0.092699	49.07
Bin055	1	5465429	5515056	0.049627	49.58
Bin056	1	5515056	5571671	0.056615	49.58
Bin057	1	5571671	5642068	0.070397	49.7
Bin058	1	5642068	5686509	0.044441	49.83
Bin059	1	5686509	5745325	0.058816	49.96
Bin060	1	5745325	5850359	0.105034	50.09
Bin061	1	5850359	5931341	0.080982	50.61
Bin062	1	5931341	5963455	0.032114	50.73
Bin063	1	5963455	6026599	0.063144	50.99
Bin064	1	6026599	6066485	0.039886	51.52
Bin065	1	6066485	6149077	0.082592	51.52
Bin066	1	6149077	6201903	0.052826	51.65
Bin067	1	6201903	6233150	0.031247	51.78
Bin068	1	6233150	6285468	0.052318	52.04
Bin069	1	6285468	6438340	0.152872	52.17
Bin070	1	6438340	6473716	0.035376	52.44
Bin071	1	6473716	6569188	0.095472	53.1
Bin072	1	6569188	6605766	0.036578	54.16
Bin073	1	6605766	6668411	0.062645	54.29
Bin074	1	6668411	6827536	0.159125	54.42
Bin075	1	6827536	6911169	0.083633	54.68
Bin076	1	6911169	6962047	0.050878	59.99
Bin077	1	6962047	7026767	0.06472	60.27
Bin078	1	7026767	7251515	0.224748	61.28
Bin079	1	7251515	7349780	0.098265	61.42
Bin080	1	7349780	7454235	0.104455	62.15
Bin081	1	7454235	7629948	0.175713	62.58
Bin082	1	7629948	7749468	0.11952	62.72
Bin083	1	7749468	7794462	0.044994	63.9
Bin084	1	7794462	7907890	0.113428	64.2
Bin085	1	7907890	8083190	0.1753	64.34
Bin086	1	8083190	8160480	0.07729	64.49
Bin087	1	8160480	8212775	0.052295	64.64
Bin088	1	8212775	8267126	0.054351	64.79
Bin089	1	8267126	8371352	0.104226	65.09
Bin090	1	8371352	8403608	0.032256	65.24
Bin091	1	8403608	8478009	0.074401	65.53
Bin092	1	8478009	8539315	0.061306	66.13
Bin093	1	8539315	8593898	0.054583	66.44
Bin094	1	8593898	8762465	0.168567	66.59
Bin095	1	8762465	8792479	0.030014	67.04
Bin096	1	8792479	8830749	0.03827	67.34
Bin097	1	8830749	9072878	0.242129	67.65
Bin098	1	9072878	9299246	0.226368	68.11
Bin099	1	9299246	9394197	0.094951	68.26
Bin100	1	9394197	9465905	0.071708	70.37
Bin101	1	9465905	9545084	0.079179	70.53
Bin102	1	9545084	9611764	0.06668	70.53
Bin103	1	9611764	9714355	0.102591	71.18
Bin104	1	9714355	9776725	0.06237	71.66
Bin105	1	9776725	9824767	0.048042	71.98
Bin106	1	9824767	9873750	0.048983	72.14
Bin107	1	9873750	10002887	0.129137	72.3
Bin108	1	10002887	10136229	0.133342	72.94
Bin109	1	10136229	10167648	0.031419	73.1
Bin110	1	10167648	10323218	0.15557	76.45
Bin111	1	10323218	10372175	0.048957	76.76
Bin112	1	10372175	10443788	0.071613	76.92
Bin113	1	10443788	10525185	0.081397	77.39
Bin114	1	10525185	10686467	0.161282	78.02
Bin115	1	10686467	10841451	0.154984	78.02
Bin116	1	10841451	10959996	0.118545	79.99
Bin117	1	10959996	10999509	0.039513	80.15
Bin118	1	10999509	11063981	0.064472	80.31
Bin119	1	11063981	11105244	0.041263	80.64
Bin120	1	11105244	11271826	0.166582	80.8
Bin121	1	11271826	11423153	0.151327	81.13
Bin122	1	11423153	11466163	0.04301	81.8
Bin123	1	11466163	11533993	0.06783	81.96
Bin124	1	11533993	11594896	0.060903	82.46
Bin125	1	11594896	11756655	0.161759	82.63
Bin126	1	11756655	11836002	0.079347	82.79
Bin127	1	11836002	11901484	0.065482	83.12
Bin128	1	11901484	12133864	0.23238	84.32
Bin129	1	12133864	12270750	0.136886	84.48
Bin130	1	12270750	12332717	0.061967	86.04
Bin131	1	12332717	12367401	0.034684	90.08
Bin132	1	12367401	12512829	0.145428	90.6
Bin133	1	12512829	12549009	0.03618	91.12
Bin134	1	12549009	12668722	0.119713	91.65
Bin135	1	12668722	12705552	0.03683	91.99
Bin136	1	12705552	12776962	0.07141	91.99
Bin137	1	12776962	12878938	0.101976	92.52
Bin138	1	12878938	12983197	0.104259	92.69
Bin139	1	12983197	13092072	0.108875	92.86
Bin140	1	13092072	13200890	0.108818	93.21
Bin141	1	13200890	13232997	0.032107	93.73
Bin142	1	13232997	13376251	0.143254	93.9
Bin143	1	13376251	13441224	0.064973	94.25
Bin144	1	13441224	13514975	0.073751	94.42
Bin145	1	13514975	13645570	0.130595	94.95
Bin146	1	13645570	13724698	0.079128	95.12
Bin147	1	13724698	13776984	0.052286	96.19
Bin148	1	13776984	13841771	0.064787	96.55
Bin149	1	13841771	13948808	0.107037	96.9
Bin150	1	13948808	14077103	0.128295	97.43
Bin151	1	14077103	14143263	0.06616	98.14
Bin152	1	14143263	14189733	0.04647	98.31
Bin153	1	14189733	14253766	0.064033	98.31
Bin154	1	14253766	14379470	0.125704	98.49
Bin155	1	14379470	14430723	0.051253	98.67
Bin156	1	14430723	14464878	0.034155	98.67
Bin157	1	14464878	14507157	0.042279	98.85
Bin158	1	14507157	14585889	0.078732	99.02
Bin159	1	14585889	14688985	0.103096	99.74
Bin160	1	14688985	14741066	0.052081	99.92
Bin161	1	14741066	14805278	0.064212	100.1
Bin162	1	14805278	15025272	0.219994	100.1
Bin163	1	15025272	15166813	0.141541	100.82
Bin164	1	15166813	15231265	0.064452	102.29
Bin165	1	15231265	15322931	0.091666	102.65
Bin166	1	15322931	15405901	0.08297	102.83
Bin167	1	15405901	15441755	0.035854	103.19
Bin168	1	15441755	15575957	0.134202	103.37
Bin169	1	15575957	15806152	0.230195	105.78
Bin170	1	15806152	16111667	0.305515	106.86
Bin171	1	16111667	16175563	0.063896	107.4
Bin172	1	16175563	16444618	0.269055	107.58
Bin173	1	16444618	17180157	0.735539	108.48
Bin174	1	17180157	17735677	0.55552	109.75
Bin175	1	17735677	17829248	0.093571	110.47
Bin176	1	17829248	17950046	0.120798	110.83
Bin177	1	17950046	17991351	0.041305	111.19
Bin178	1	17991351	18025343	0.033992	111.73
Bin179	1	18025343	18074402	0.049059	112.09
Bin180	1	18074402	18246515	0.172113	112.27
Bin181	1	18246515	18297258	0.050743	113.18
Bin182	1	18297258	18328851	0.031593	113.91
Bin183	1	18328851	18376359	0.047508	114.65
Bin184	1	18376359	18421907	0.045548	115.99
Bin185	1	18421907	18527560	0.105653	116.37
Bin186	1	18527560	18670742	0.143182	117.14
Bin187	1	18670742	18769329	0.098587	117.91
Bin188	1	18769329	18838697	0.069368	119.27
Bin189	1	18838697	18896246	0.057549	120.43
Bin190	1	18896246	18995847	0.099601	120.62
Bin191	1	18995847	19058493	0.062646	122.56
Bin192	1	19058493	19132548	0.074055	122.74
Bin193	1	19132548	19196743	0.064195	123.11
Bin194	1	19196743	19260921	0.064178	124.6
Bin195	1	19260921	19427031	0.16611	127.58
Bin196	1	19427031	19503673	0.076642	128.82
Bin197	1	19503673	19637430	0.133757	128.99
Bin198	1	19637430	19910413	0.272983	129.17
Bin199	1	19910413	20080099	0.169686	136.34
Bin200	1	20080099	20355865	0.275766	137.32
Bin201	1	20355865	20415910	0.060045	138.1
Bin202	1	20415910	20487400	0.07149	138.29
Bin203	1	20487400	20641449	0.154049	140.68
Bin204	1	20641449	20708574	0.067125	142.22
Bin205	1	20708574	20887679	0.179105	143.36
Bin206	1	20887679	20941421	0.053742	143.74
Bin207	1	20941421	21141892	0.200471	149.15
Bin208	1	21141892	21190513	0.048621	150.2
Bin209	1	21190513	21230122	0.039609	150.55
Bin210	1	21230122	21380898	0.150776	151.79
Bin211	1	21380898	21630826	0.249928	152.33
Bin212	1	21630826	21683543	0.052717	153.04
Bin213	1	21683543	21752861	0.069318	153.58
Bin214	1	21752861	21810717	0.057856	153.76
Bin215	1	21810717	21850795	0.040078	153.93
Bin216	1	21850795	21910090	0.059295	155.55
Bin217	1	21910090	22043668	0.133578	156.79
Bin218	1	22043668	22142691	0.099023	157.48
Bin219	1	22142691	22199456	0.056765	157.65
Bin220	1	22199456	22267436	0.06798	157.99
Bin221	1	22267436	22346539	0.079103	158.34
Bin222	1	22346539	22428761	0.082222	158.51
Bin223	1	22428761	22483103	0.054342	159.38
Bin224	1	22483103	22591178	0.108075	160.07
Bin225	1	22591178	22673291	0.082113	160.25
Bin226	1	22673291	22770014	0.096723	160.95
Bin227	1	22770014	22968163	0.198149	164.19
Bin228	1	22968163	23005439	0.037276	164.53
Bin229	1	23005439	23085758	0.080319	164.86
Bin230	1	23085758	23242835	0.157077	165.89
Bin231	1	23242835	23334706	0.091871	166.93
Bin232	1	23334706	23387852	0.053146	167.44
Bin233	1	23387852	23473154	0.085302	168.67
Bin234	1	23473154	23510115	0.036961	170.06
Bin235	1	23510115	23754348	0.244233	172.83
Bin236	1	23754348	23809874	0.055526	173.15
Bin237	1	23809874	23849913	0.040039	173.32
Bin238	1	23849913	23923404	0.073491	175.01
Bin239	1	23923404	24006985	0.083581	177.31
Bin240	1	24006985	24041212	0.034227	177.48
Bin241	1	24041212	24085167	0.043955	177.65
Bin242	1	24085167	24116863	0.031696	178
Bin243	1	24116863	24196560	0.079697	178.35
Bin244	1	24196560	24234581	0.038021	179.05
Bin245	1	24234581	24425379	0.190798	179.22
Bin246	1	24425379	24540293	0.114914	179.73
Bin247	1	24540293	24626602	0.086309	180.43
Bin248	1	24626602	24808484	0.181882	180.6
Bin249	1	24808484	24858674	0.05019	180.77
Bin250	1	24858674	24967382	0.108708	181.12
Bin251	1	24967382	25023538	0.056156	181.29
Bin252	1	25023538	25076321	0.052783	181.46
Bin253	1	25076321	25123599	0.047278	181.63
Bin254	1	25123599	25371790	0.248191	181.81
Bin255	1	25371790	25448004	0.076214	182.15
Bin256	1	25448004	25559404	0.1114	182.33
Bin257	1	25559404	25608188	0.048784	182.5
Bin258	1	25608188	25684286	0.076098	182.67
Bin259	1	25684286	25733342	0.049056	182.84
Bin260	1	25733342	25842439	0.109097	183.01
Bin261	1	25842439	25980697	0.138258	183.01
Bin262	1	25980697	26046928	0.066231	183.01
Bin263	1	26046928	26180231	0.133303	183.18
Bin264	1	26180231	26448963	0.268732	183.36
Bin265	1	26448963	26580546	0.131583	183.53
Bin266	1	26580546	26707105	0.126559	183.7
Bin267	1	26707105	26882082	0.174977	184.05
Bin268	1	26882082	26913842	0.03176	184.4
Bin269	1	26913842	27043063	0.129221	184.57
Bin270	1	27043063	27085980	0.042917	184.92
Bin271	1	27085980	27144254	0.058274	185.26
Bin272	1	27144254	27242397	0.098143	185.43
Bin273	1	27242397	27289489	0.047092	185.95
Bin274	1	27289489	27521004	0.231515	186.29
Bin275	1	27521004	27583816	0.062812	186.46
Bin276	1	27583816	27667852	0.084036	186.64
Bin277	1	27667852	27712998	0.045146	186.98
Bin278	1	27712998	27745983	0.032985	187.15
Bin279	1	27745983	27907444	0.161461	187.85
Bin280	1	27907444	27959793	0.052349	188.38
Bin281	1	27959793	28059455	0.099662	189.08
Bin282	1	28059455	28131324	0.071869	189.42
Bin283	1	28131324	28200656	0.069332	190.46
Bin284	1	28200656	28263661	0.063005	191.67
Bin285	1	28263661	28326607	0.062946	192.01
Bin286	1	28326607	28421081	0.094474	192.18
Bin287	1	28421081	28490455	0.069374	192.51
Bin288	1	28490455	28633889	0.143434	193.86
Bin289	1	28633889	28665453	0.031564	194.35
Bin290	1	28665453	28809746	0.144293	195.34
Bin291	1	28809746	28853585	0.043839	197.98
Bin292	1	28853585	28942330	0.088745	198.32
Bin293	1	28942330	29183352	0.241022	198.49
Bin294	1	29183352	29227155	0.043803	198.83
Bin295	1	29227155	29265132	0.037977	199
Bin296	1	29265132	29332733	0.067601	199.52
Bin297	1	29332733	29511881	0.179148	200.9
Bin298	1	29511881	29619040	0.107159	201.25
Bin299	1	29619040	29791329	0.172289	201.42
Bin300	1	29791329	29888094	0.096765	201.95
Bin301	1	29888094	30046611	0.158517	202.12
Bin302	1	30046611	30141216	0.094605	202.47
Bin303	1	30141216	30185913	0.044697	202.65
Bin304	1	30185913	30355203	0.16929	203.73
Bin305	1	30355203	30465960	0.110757	203.9
Bin306	1	30465960	30518856	0.052896	204.08
Bin307	1	30518856	30549538	0.030682	205.34
Bin308	1	30549538	30637196	0.087658	205.7
Bin309	1	30637196	30732897	0.095701	206.23
Bin310	1	30732897	30848510	0.115613	206.57
Bin311	1	30848510	30893465	0.044955	206.92
Bin312	1	30893465	30969293	0.075828	207.27
Bin313	1	30969293	31280476	0.311183	207.98
Bin314	1	31280476	31341815	0.061339	208.51
Bin315	1	31341815	31696351	0.354536	208.87
Bin316	1	31696351	31849525	0.153174	209.4
Bin317	1	31849525	32030599	0.181074	212.64
Bin318	1	32030599	32117302	0.086703	214.34
Bin319	1	32117302	32149942	0.03264	214.71
Bin320	1	32149942	32219446	0.069504	214.89
Bin321	1	32219446	32378575	0.159129	215.43
Bin322	1	32378575	32414951	0.036376	215.62
Bin323	1	32414951	32445918	0.030967	215.8
Bin324	1	32445918	32545503	0.099585	215.8
Bin325	1	32545503	32585038	0.039535	216.34
Bin326	1	32585038	32620454	0.035416	216.89
Bin327	1	32620454	32707941	0.087487	217.08
Bin328	1	32707941	32796225	0.088284	218.02
Bin329	1	32796225	32867405	0.07118	218.21
Bin330	1	32867405	32988746	0.121341	218.59
Bin331	1	32988746	33049504	0.060758	218.78
Bin332	1	33049504	33079770	0.030266	219.16
Bin333	1	33079770	33203310	0.12354	223.74
Bin334	1	33203310	33275833	0.072523	225.27
Bin335	1	33275833	33311839	0.036006	225.45
Bin336	1	33311839	33363384	0.051545	226.01
Bin337	1	33363384	33591633	0.228249	228.24
Bin338	1	33591633	33624932	0.033299	228.59
Bin339	1	33624932	33714435	0.089503	228.76
Bin340	1	33714435	33767978	0.053543	229.29
Bin341	1	33767978	33822175	0.054197	230.2
Bin342	1	33822175	33938393	0.116218	230.55
Bin343	1	33938393	33989282	0.050889	230.92
Bin344	1	33989282	34186936	0.197654	231.1
Bin345	1	34186936	34229505	0.042569	232.01
Bin346	1	34229505	34328216	0.098711	232.38
Bin347	1	34328216	34380864	0.052648	235.41
Bin348	1	34380864	34578274	0.19741	235.8
Bin349	1	34578274	34625182	0.046908	239.56
Bin350	1	34625182	34739201	0.114019	241.81
Bin351	1	34739201	34812328	0.073127	241.81
Bin352	1	34812328	34901820	0.089492	242.03
Bin353	1	34901820	34935064	0.033244	244.28
Bin354	1	34935064	34994372	0.059308	244.92
Bin355	1	34994372	35032175	0.037803	244.92
Bin356	1	35032175	35089524	0.057349	244.92
Bin357	1	35089524	35136348	0.046824	245.76
Bin358	1	35136348	35221095	0.084747	245.97
Bin359	1	35221095	35302691	0.081596	246.6
Bin360	1	35302691	35363565	0.060874	249.61
Bin361	1	35363565	35406081	0.042516	253.43
Bin362	1	35406081	35505539	0.099458	253.83
Bin363	1	35505539	35584021	0.078482	254.02
Bin364	1	35584021	35629251	0.04523	254.41
Bin365	1	35629251	35706863	0.077612	255.2
Bin366	1	35706863	35806734	0.099871	255.79
Bin367	1	35806734	35846527	0.039793	255.98
Bin368	1	35846527	35993977	0.14745	256.17
Bin369	1	35993977	36175559	0.181582	257.14
Bin370	1	36175559	36220958	0.045399	257.34
Bin371	1	36220958	36281091	0.060133	257.53
Bin372	1	36281091	36412414	0.131323	258.71
Bin373	1	36412414	36487329	0.074915	259.28
Bin374	1	36487329	36616419	0.12909	260.05
Bin375	1	36616419	36700421	0.084002	260.43
Bin376	1	36700421	36786659	0.086238	261.98
Bin377	1	36786659	36968346	0.181687	262.93
Bin378	1	36968346	37027012	0.058666	265.32
Bin379	1	37027012	37093939	0.066927	266.29
Bin380	1	37093939	37224569	0.13063	266.48
Bin381	1	37224569	37320427	0.095858	266.68
Bin382	1	37320427	37364251	0.043824	266.87
Bin383	1	37364251	37485059	0.120808	267.44
Bin384	1	37485059	37538061	0.053002	268.02
Bin385	1	37538061	37716153	0.178092	268.79
Bin386	1	37716153	37818766	0.102613	268.98
Bin387	1	37818766	38032085	0.213319	269.36
Bin388	1	38032085	38276779	0.244694	269.36
Bin389	1	38276779	38334696	0.057917	269.55
Bin390	1	38334696	38434703	0.100007	269.93
Bin391	1	38434703	38472732	0.038029	270.51
Bin392	1	38472732	38532231	0.059499	270.7
Bin393	1	38532231	38727974	0.195743	271.08
Bin394	1	38727974	38773991	0.046017	271.27
Bin395	1	38773991	38845229	0.071238	271.64
Bin396	1	38845229	38972069	0.12684	272.03
Bin397	1	38972069	39056059	0.08399	272.8
Bin398	1	39056059	39086265	0.030206	273.57
Bin399	1	39086265	39146135	0.05987	273.76
Bin400	1	39146135	39264465	0.11833	274.33
Bin401	1	39264465	39323676	0.059211	274.52
Bin402	1	39323676	39395995	0.072319	274.89
Bin403	1	39395995	39483029	0.087034	275.27
Bin404	1	39483029	39581827	0.098798	275.46
Bin405	1	39581827	39624960	0.043133	275.84
Bin406	1	39624960	39729181	0.104221	276.42
Bin407	1	39729181	39837780	0.108599	276.42
Bin408	1	39837780	39920986	0.083206	277.18
Bin409	1	39920986	40047895	0.126909	277.18
Bin410	1	40047895	40108373	0.060478	277.55
Bin411	1	40108373	40162615	0.054242	277.74
Bin412	1	40162615	40321354	0.158739	278.29
Bin413	1	40321354	40365527	0.044173	280.04
Bin414	1	40365527	40507178	0.141651	280.23
Bin415	1	40507178	40634612	0.127434	285.45
Bin416	1	40634612	40924494	0.289882	285.8
Bin417	1	40924494	41018019	0.093525	289.86
Bin418	1	41018019	41104189	0.08617	290.98
Bin419	1	41104189	41230880	0.126691	290.98
Bin420	1	41230880	41374408	0.143528	291.34
Bin421	1	41374408	41601042	0.226634	291.52
Bin422	1	41601042	41776900	0.175858	292.07
Bin423	1	41776900	41857437	0.080537	294.68
Bin424	1	41857437	41927674	0.070237	295.39
Bin425	1	41927674	42150999	0.223325	295.56
Bin426	1	42150999	42282538	0.131539	297
Bin427	1	42282538	42383932	0.101394	298.26
Bin428	1	42383932	42490655	0.106723	299.17
Bin429	1	42490655	42569014	0.078359	302.47
Bin430	1	42569014	42629780	0.060766	302.47
Bin431	1	42629780	42686354	0.056574	303.02
Bin432	1	42686354	42751775	0.065421	303.94
Bin433	1	42751775	42793436	0.041661	303.94
Bin434	1	42793436	42915886	0.12245	307.21
Bin435	1	42915886	43081455	0.165569	307.93
Bin436	1	43081455	43113874	0.032419	308.65
Bin437	2	0	44980	0.04498	0
Bin438	2	44980	245509	0.200529	0.18
Bin439	2	245509	352110	0.106601	0.7
Bin440	2	352110	403722	0.051612	1.23
Bin441	2	403722	437255	0.033533	3.03
Bin442	2	437255	521295	0.08404	3.55
Bin443	2	521295	560857	0.039562	4.07
Bin444	2	560857	658937	0.09808	4.41
Bin445	2	658937	713352	0.054415	4.92
Bin446	2	713352	797323	0.083971	5.44
Bin447	2	797323	843347	0.046024	8.53
Bin448	2	843347	990816	0.147469	9.76
Bin449	2	990816	1057922	0.067106	10.97
Bin450	2	1057922	1166432	0.10851	11.31
Bin451	2	1166432	1236853	0.070421	11.48
Bin452	2	1236853	1319822	0.082969	11.65
Bin453	2	1319822	1385659	0.065837	11.82
Bin454	2	1385659	1495211	0.109552	12.33
Bin455	2	1495211	1557624	0.062413	13.73
Bin456	2	1557624	1717147	0.159523	14.42
Bin457	2	1717147	1983855	0.266708	16.32
Bin458	2	1983855	2063701	0.079846	16.65
Bin459	2	2063701	2111357	0.047656	17.33
Bin460	2	2111357	2178008	0.066651	17.5
Bin461	2	2178008	2278459	0.100451	18.01
Bin462	2	2278459	2370113	0.091654	18.18
Bin463	2	2370113	2407618	0.037505	18.35
Bin464	2	2407618	2628629	0.221011	19.9
Bin465	2	2628629	2663225	0.034596	20.59
Bin466	2	2663225	2720931	0.057706	21.99
Bin467	2	2720931	2798553	0.077622	23.02
Bin468	2	2798553	2929316	0.130763	23.36
Bin469	2	2929316	3025579	0.096263	24.04
Bin470	2	3025579	3096611	0.071032	24.37
Bin471	2	3096611	3174256	0.077645	24.54
Bin472	2	3174256	3223388	0.049132	25.22
Bin473	2	3223388	3273453	0.050065	25.38
Bin474	2	3273453	3308129	0.034676	25.55
Bin475	2	3308129	3366804	0.058675	25.89
Bin476	2	3366804	3469120	0.102316	26.06
Bin477	2	3469120	3551747	0.082627	26.39
Bin478	2	3551747	3713838	0.162091	26.73
Bin479	2	3713838	3773340	0.059502	27.58
Bin480	2	3773340	3829349	0.056009	27.91
Bin481	2	3829349	4005839	0.17649	27.91
Bin482	2	4005839	4076201	0.070362	28.08
Bin483	2	4076201	4181034	0.104833	28.24
Bin484	2	4181034	4220218	0.039184	28.91
Bin485	2	4220218	4372162	0.151944	29.08
Bin486	2	4372162	4457377	0.085215	29.57
Bin487	2	4457377	4525798	0.068421	31.11
Bin488	2	4525798	4560656	0.034858	31.97
Bin489	2	4560656	4595695	0.035039	32.14
Bin490	2	4595695	4684488	0.088793	32.31
Bin491	2	4684488	4734211	0.049723	32.48
Bin492	2	4734211	4939744	0.205533	32.82
Bin493	2	4939744	5130261	0.190517	34.04
Bin494	2	5130261	5268334	0.138073	34.21
Bin495	2	5268334	5414696	0.146362	34.38
Bin496	2	5414696	5510545	0.095849	34.9
Bin497	2	5510545	5547568	0.037023	35.24
Bin498	2	5547568	5597680	0.050112	36.45
Bin499	2	5597680	5709884	0.112204	36.62
Bin500	2	5709884	5851690	0.141806	37.3
Bin501	2	5851690	5884365	0.032675	37.47
Bin502	2	5884365	5951558	0.067193	37.82
Bin503	2	5951558	6000339	0.048781	37.99
Bin504	2	6000339	6058730	0.058391	37.99
Bin505	2	6058730	6106557	0.047827	38.16
Bin506	2	6106557	6148694	0.042137	38.5
Bin507	2	6148694	6382108	0.233414	38.84
Bin508	2	6382108	6481046	0.098938	39.36
Bin509	2	6481046	6554454	0.073408	40.05
Bin510	2	6554454	6653130	0.098676	40.39
Bin511	2	6653130	6752716	0.099586	41.26
Bin512	2	6752716	6869596	0.11688	41.95
Bin513	2	6869596	6908081	0.038485	42.64
Bin514	2	6908081	6963970	0.055889	43.16
Bin515	2	6963970	7178573	0.214603	43.5
Bin516	2	7178573	7253444	0.074871	43.68
Bin517	2	7253444	7377265	0.123821	44.54
Bin518	2	7377265	7410525	0.03326	44.88
Bin519	2	7410525	7483196	0.072671	45.05
Bin520	2	7483196	7515857	0.032661	45.38
Bin521	2	7515857	7561088	0.045231	46.42
Bin522	2	7561088	7800900	0.239812	47.1
Bin523	2	7800900	7990247	0.189347	47.26
Bin524	2	7990247	8128922	0.138675	47.77
Bin525	2	8128922	8228086	0.099164	47.93
Bin526	2	8228086	8301569	0.073483	48.26
Bin527	2	8301569	8414677	0.113108	49.25
Bin528	2	8414677	8522186	0.107509	49.58
Bin529	2	8522186	8563456	0.04127	49.74
Bin530	2	8563456	8650743	0.087287	50.23
Bin531	2	8650743	8698694	0.047951	50.39
Bin532	2	8698694	8876135	0.177441	50.72
Bin533	2	8876135	8908002	0.031867	50.88
Bin534	2	8908002	8990712	0.08271	51.2
Bin535	2	8990712	9065739	0.075027	51.52
Bin536	2	9065739	9390337	0.324598	52.33
Bin537	2	9390337	9450726	0.060389	52.66
Bin538	2	9450726	9551217	0.100491	53.97
Bin539	2	9551217	9613585	0.062368	54.29
Bin540	2	9613585	9727893	0.114308	55.1
Bin541	2	9727893	9775437	0.047544	55.59
Bin542	2	9775437	9833695	0.058258	56.07
Bin543	2	9833695	9881842	0.048147	56.4
Bin544	2	9881842	10034302	0.15246	56.56
Bin545	2	10034302	10097576	0.063274	57.21
Bin546	2	10097576	10226425	0.128849	57.37
Bin547	2	10226425	10257416	0.030991	57.53
Bin548	2	10257416	10365911	0.108495	58.35
Bin549	2	10365911	10466095	0.100184	62.55
Bin550	2	10466095	10504970	0.038875	62.7
Bin551	2	10504970	10566282	0.061312	62.85
Bin552	2	10566282	10632322	0.06604	63
Bin553	2	10632322	10710496	0.078174	63.31
Bin554	2	10710496	11046504	0.336008	63.91
Bin555	2	11046504	11129542	0.083038	64.36
Bin556	2	11129542	11181501	0.051959	64.51
Bin557	2	11181501	11402954	0.221453	64.96
Bin558	2	11402954	11522658	0.119704	68.19
Bin559	2	11522658	11569559	0.046901	69.97
Bin560	2	11569559	11687495	0.117936	70.77
Bin561	2	11687495	11751574	0.064079	71.09
Bin562	2	11751574	11881447	0.129873	71.73
Bin563	2	11881447	11934012	0.052565	72.21
Bin564	2	11934012	12116172	0.18216	72.36
Bin565	2	12116172	12213391	0.097219	75.27
Bin566	2	12213391	12250833	0.037442	77.11
Bin567	2	12250833	12429907	0.179074	78.49
Bin568	2	12429907	12527319	0.097412	79.41
Bin569	2	12527319	13263922	0.736603	82.33
Bin570	2	13263922	13475293	0.211371	82.63
Bin571	2	13475293	13893300	0.418007	82.77
Bin572	2	13893300	15108070	1.21477	84.41
Bin573	2	15108070	15597541	0.489471	86.75
Bin574	2	15597541	15690166	0.092625	87.06
Bin575	2	15690166	16046115	0.355949	87.68
Bin576	2	16046115	16093707	0.047592	88.14
Bin577	2	16093707	16125564	0.031857	89.74
Bin578	2	16125564	16240025	0.114461	89.89
Bin579	2	16240025	16452203	0.212178	90.53
Bin580	2	16452203	16533064	0.080861	90.69
Bin581	2	16533064	16595387	0.062323	91.5
Bin582	2	16595387	16954239	0.358852	91.99
Bin583	2	16954239	17104898	0.150659	92.15
Bin584	2	17104898	17147271	0.042373	92.64
Bin585	2	17147271	17245013	0.097742	93.64
Bin586	2	17245013	17319447	0.074434	94.14
Bin587	2	17319447	17356924	0.037477	94.47
Bin588	2	17356924	17419138	0.062214	95.14
Bin589	2	17419138	17589307	0.170169	95.64
Bin590	2	17589307	17776202	0.186895	95.81
Bin591	2	17776202	17847320	0.071118	96.99
Bin592	2	17847320	17993483	0.146163	97.16
Bin593	2	17993483	18094900	0.101417	97.49
Bin594	2	18094900	18297885	0.202985	99.71
Bin595	2	18297885	18464446	0.166561	99.71
Bin596	2	18464446	18503898	0.039452	99.71
Bin597	2	18503898	18541224	0.037326	101.42
Bin598	2	18541224	18647467	0.106243	101.59
Bin599	2	18647467	18678331	0.030864	101.59
Bin600	2	18678331	18865183	0.186852	102.27
Bin601	2	18865183	18949720	0.084537	102.6
Bin602	2	18949720	18995317	0.045597	103.63
Bin603	2	18995317	19316635	0.321318	104.64
Bin604	2	19316635	19353857	0.037222	104.81
Bin605	2	19353857	19454107	0.10025	104.97
Bin606	2	19454107	19502147	0.04804	105.31
Bin607	2	19502147	19569302	0.067155	106.82
Bin608	2	19569302	19625503	0.056201	107.32
Bin609	2	19625503	19693153	0.06765	109.33
Bin610	2	19693153	19786060	0.092907	109.65
Bin611	2	19786060	19821654	0.035594	109.81
Bin612	2	19821654	19868963	0.047309	109.97
Bin613	2	19868963	19910210	0.041247	110.13
Bin614	2	19910210	20113270	0.20306	111.12
Bin615	2	20113270	20151654	0.038384	111.6
Bin616	2	20151654	20223334	0.07168	112.25
Bin617	2	20223334	20276337	0.053003	112.57
Bin618	2	20276337	20313446	0.037109	112.73
Bin619	2	20313446	20349433	0.035987	113.06
Bin620	2	20349433	20587164	0.237731	116.76
Bin621	2	20587164	20748530	0.161366	117.1
Bin622	2	20748530	20810631	0.062101	118.45
Bin623	2	20810631	20870008	0.059377	121.07
Bin624	2	20870008	20999830	0.129822	121.94
Bin625	2	20999830	21157095	0.157265	122.28
Bin626	2	21157095	21436059	0.278964	125.08
Bin627	2	21436059	21474498	0.038439	125.08
Bin628	2	21474498	21522248	0.04775	126.14
Bin629	2	21522248	21569213	0.046965	126.32
Bin630	2	21569213	21692790	0.123577	127.73
Bin631	2	21692790	21770324	0.077534	127.9
Bin632	2	21770324	21847964	0.07764	128.24
Bin633	2	21847964	21911717	0.063753	128.24
Bin634	2	21911717	21964823	0.053106	130.12
Bin635	2	21964823	22077250	0.112427	130.28
Bin636	2	22077250	22159340	0.08209	131.11
Bin637	2	22159340	22298591	0.139251	131.61
Bin638	2	22298591	22373917	0.075326	132.99
Bin639	2	22373917	22440937	0.06702	133.51
Bin640	2	22440937	22575596	0.134659	133.68
Bin641	2	22575596	22695267	0.119671	134.2
Bin642	2	22695267	22749478	0.054211	134.54
Bin643	2	22749478	22872763	0.123285	135.41
Bin644	2	22872763	22914523	0.04176	135.58
Bin645	2	22914523	23073240	0.158717	135.75
Bin646	2	23073240	23130150	0.05691	136.1
Bin647	2	23130150	23208107	0.077957	136.62
Bin648	2	23208107	23270296	0.062189	136.79
Bin649	2	23270296	23396581	0.126285	138.59
Bin650	2	23396581	23455025	0.058444	138.59
Bin651	2	23455025	23592672	0.137647	138.77
Bin652	2	23592672	23665323	0.072651	138.77
Bin653	2	23665323	23723952	0.058629	138.77
Bin654	2	23723952	23776405	0.052453	138.95
Bin655	2	23776405	23820696	0.044291	139.3
Bin656	2	23820696	23862491	0.041795	139.3
Bin657	2	23862491	23895511	0.03302	139.3
Bin658	2	23895511	24021994	0.126483	139.47
Bin659	2	24021994	24085998	0.064004	139.82
Bin660	2	24085998	24160260	0.074262	140
Bin661	2	24160260	24235274	0.075014	140.35
Bin662	2	24235274	24285978	0.050704	140.88
Bin663	2	24285978	24318450	0.032472	141.05
Bin664	2	24318450	24408589	0.090139	141.23
Bin665	2	24408589	24528627	0.120038	141.41
Bin666	2	24528627	24621830	0.093203	141.58
Bin667	2	24621830	24696488	0.074658	142.46
Bin668	2	24696488	24781298	0.08481	142.8
Bin669	2	24781298	24872944	0.091646	143.15
Bin670	2	24872944	24904687	0.031743	143.49
Bin671	2	24904687	24965866	0.061179	143.66
Bin672	2	24965866	25043792	0.077926	144.68
Bin673	2	25043792	25132936	0.089144	150.54
Bin674	2	25132936	25204248	0.071312	150.69
Bin675	2	25204248	25257476	0.053228	151.79
Bin676	2	25257476	25324343	0.066867	152.26
Bin677	2	25324343	25355281	0.030938	152.41
Bin678	2	25355281	25534120	0.178839	153.04
Bin679	2	25534120	25629954	0.095834	156.25
Bin680	2	25629954	25694240	0.064286	156.58
Bin681	2	25694240	25751457	0.057217	161.19
Bin682	2	25751457	25874438	0.122981	161.35
Bin683	2	25874438	25941834	0.067396	165.27
Bin684	2	25941834	26011188	0.069354	165.94
Bin685	2	26011188	26081264	0.070076	166.28
Bin686	2	26081264	26145106	0.063842	166.79
Bin687	2	26145106	26279710	0.134604	166.96
Bin688	2	26279710	26338930	0.05922	167.13
Bin689	2	26338930	26494210	0.15528	168.17
Bin690	2	26494210	26573894	0.079684	168.34
Bin691	2	26573894	26664597	0.090703	168.52
Bin692	2	26664597	26713837	0.04924	168.69
Bin693	2	26713837	26821788	0.107951	169.39
Bin694	2	26821788	26867364	0.045576	171.73
Bin695	2	26867364	26936104	0.06874	175.84
Bin696	2	26936104	27068346	0.132242	176.32
Bin697	2	27068346	27121240	0.052894	176.97
Bin698	2	27121240	27182489	0.061249	177.62
Bin699	2	27182489	27247562	0.065073	178.11
Bin700	2	27247562	27347982	0.10042	178.27
Bin701	2	27347982	27401734	0.053752	178.27
Bin702	2	27401734	27754056	0.352322	178.6
Bin703	2	27754056	27877194	0.123138	179.94
Bin704	2	27877194	27950567	0.073373	180.27
Bin705	2	27950567	28094863	0.144296	183.92
Bin706	2	28094863	28157944	0.063081	184.63
Bin707	2	28157944	28319805	0.161861	184.8
Bin708	2	28319805	28527917	0.208112	184.98
Bin709	2	28527917	28590092	0.062175	185.87
Bin710	2	28590092	28668457	0.078365	186.05
Bin711	2	28668457	28759094	0.090637	187.7
Bin712	2	28759094	28802229	0.043135	188.24
Bin713	2	28802229	29169841	0.367612	190.23
Bin714	2	29169841	29321815	0.151974	190.76
Bin715	2	29321815	29422425	0.10061	191.1
Bin716	2	29422425	29483114	0.060689	191.98
Bin717	2	29483114	29608055	0.124941	192.33
Bin718	2	29608055	29658251	0.050196	193.37
Bin719	2	29658251	29757231	0.09898	193.71
Bin720	2	29757231	29846023	0.088792	193.89
Bin721	2	29846023	29912987	0.066964	194.06
Bin722	2	29912987	29951693	0.038706	194.23
Bin723	2	29951693	29999334	0.047641	194.58
Bin724	2	29999334	30111925	0.112591	195.28
Bin725	2	30111925	30239250	0.127325	196.34
Bin726	2	30239250	30365972	0.126722	196.86
Bin727	2	30365972	30399472	0.0335	197.21
Bin728	2	30399472	30429709	0.030237	199.52
Bin729	2	30429709	30698199	0.26849	199.69
Bin730	2	30698199	30750158	0.051959	200.03
Bin731	2	30750158	30792373	0.042215	200.71
Bin732	2	30792373	30898812	0.106439	202.07
Bin733	2	30898812	30939044	0.040232	204.16
Bin734	2	30939044	31073713	0.134669	210.99
Bin735	2	31073713	31163448	0.089735	217.57
Bin736	2	31163448	31223564	0.060116	218.07
Bin737	2	31223564	31265185	0.041621	218.41
Bin738	2	31265185	31351498	0.086313	219.42
Bin739	2	31351498	31520563	0.169065	219.59
Bin740	2	31520563	31672141	0.151578	219.92
Bin741	2	31672141	31706676	0.034535	220.09
Bin742	2	31706676	32186260	0.479584	221.43
Bin743	2	32186260	32334171	0.147911	221.59
Bin744	2	32334171	32368596	0.034425	225.01
Bin745	2	32368596	32401217	0.032621	225.33
Bin746	2	32401217	32559846	0.158629	226.94
Bin747	2	32559846	32641449	0.081603	227.76
Bin748	2	32641449	32744732	0.103283	231.03
Bin749	2	32744732	32810906	0.066174	233.38
Bin750	2	32810906	32856511	0.045605	234.19
Bin751	2	32856511	32894144	0.037633	234.66
Bin752	2	32894144	32938074	0.04393	234.98
Bin753	2	32938074	32988963	0.050889	235.61
Bin754	2	32988963	33078558	0.089595	235.92
Bin755	2	33078558	33188505	0.109947	236.55
Bin756	2	33188505	33360458	0.171953	237.66
Bin757	2	33360458	33413123	0.052665	237.82
Bin758	2	33413123	33451849	0.038726	239.09
Bin759	2	33451849	33509668	0.057819	239.88
Bin760	2	33509668	33613639	0.103971	240.67
Bin761	2	33613639	33694698	0.081059	240.99
Bin762	2	33694698	33737788	0.04309	241.63
Bin763	2	33737788	33771458	0.03367	241.63
Bin764	2	33771458	33806381	0.034923	241.95
Bin765	2	33806381	33861290	0.054909	242.27
Bin766	2	33861290	33936377	0.075087	242.91
Bin767	2	33936377	33979887	0.04351	243.23
Bin768	2	33979887	34048247	0.06836	243.55
Bin769	2	34048247	34164437	0.11619	245.03
Bin770	2	34164437	34294576	0.130139	248.21
Bin771	2	34294576	34360480	0.065904	248.21
Bin772	2	34360480	34444204	0.083724	251.39
Bin773	2	34444204	34609697	0.165493	252.43
Bin774	2	34609697	34693737	0.08404	256.21
Bin775	2	34693737	34742741	0.049004	256.51
Bin776	2	34742741	34819675	0.076934	257.44
Bin777	2	34819675	34857269	0.037594	259.05
Bin778	2	34857269	34891255	0.033986	259.36
Bin779	2	34891255	34928134	0.036879	259.52
Bin780	2	34928134	35054761	0.126627	259.52
Bin781	2	35054761	35136955	0.082194	261.15
Bin782	2	35136955	35229247	0.092292	261.96
Bin783	2	35229247	35266650	0.037403	262.28
Bin784	2	35266650	35326241	0.059591	262.44
Bin785	2	35326241	35379092	0.052851	263.56
Bin786	2	35379092	35423644	0.044552	264.03
Bin787	2	35423644	35479094	0.05545	264.97
Bin788	2	35479094	35551017	0.071923	265.27
Bin789	2	35551017	35607751	0.056734	266.7
Bin790	2	35607751	35684085	0.076334	267.32
Bin791	2	35684085	35806729	0.122644	267.48
Bin792	3	0	48382	0.048382	0
Bin793	3	48382	352862	0.30448	0.52
Bin794	3	352862	590470	0.237608	1.03
Bin795	3	590470	638948	0.048478	3.31
Bin796	3	638948	766408	0.12746	3.65
Bin797	3	766408	802053	0.035645	5.37
Bin798	3	802053	868815	0.066762	5.87
Bin799	3	868815	946424	0.077609	6.7
Bin800	3	946424	1042422	0.095998	8.55
Bin801	3	1042422	1198183	0.155761	11
Bin802	3	1198183	1252459	0.054276	12.05
Bin803	3	1252459	1326540	0.074081	12.76
Bin804	3	1326540	1435738	0.109198	13.66
Bin805	3	1435738	1553530	0.117792	15.9
Bin806	3	1553530	1674469	0.120939	16.08
Bin807	3	1674469	1719205	0.044736	18.39
Bin808	3	1719205	1767729	0.048524	18.57
Bin809	3	1767729	1943354	0.175625	18.94
Bin810	3	1943354	2004806	0.061452	19.32
Bin811	3	2004806	2038811	0.034005	19.5
Bin812	3	2038811	2099128	0.060317	19.87
Bin813	3	2099128	2162532	0.063404	21.56
Bin814	3	2162532	2252502	0.08997	23.42
Bin815	3	2252502	2345793	0.093291	24.34
Bin816	3	2345793	2404147	0.058354	27.24
Bin817	3	2404147	2532112	0.127965	27.61
Bin818	3	2532112	2629880	0.097768	27.79
Bin819	3	2629880	2716554	0.086674	28.16
Bin820	3	2716554	2796403	0.079849	30.45
Bin821	3	2796403	3181556	0.385153	30.82
Bin822	3	3181556	3245248	0.063692	31.18
Bin823	3	3245248	3471096	0.225848	31.18
Bin824	3	3471096	3545466	0.07437	32.29
Bin825	3	3545466	3598369	0.052903	32.65
Bin826	3	3598369	3660704	0.062335	32.83
Bin827	3	3660704	3782346	0.121642	33.2
Bin828	3	3782346	3814138	0.031792	33.93
Bin829	3	3814138	3850859	0.036721	34.87
Bin830	3	3850859	3938026	0.087167	35.43
Bin831	3	3938026	4092750	0.154724	35.61
Bin832	3	4092750	4159865	0.067115	35.61
Bin833	3	4159865	4201133	0.041268	36.17
Bin834	3	4201133	4272870	0.071737	36.54
Bin835	3	4272870	4312753	0.039883	36.91
Bin836	3	4312753	4348879	0.036126	38.44
Bin837	3	4348879	4437626	0.088747	40.57
Bin838	3	4437626	4706383	0.268757	42.24
Bin839	3	4706383	4758585	0.052202	42.6
Bin840	3	4758585	4934435	0.17585	42.96
Bin841	3	4934435	4987893	0.053458	44.83
Bin842	3	4987893	5041348	0.053455	45.01
Bin843	3	5041348	5114161	0.072813	46.31
Bin844	3	5114161	5267385	0.153224	47.04
Bin845	3	5267385	5484565	0.21718	47.4
Bin846	3	5484565	5555212	0.070647	48.13
Bin847	3	5555212	5596380	0.041168	49.41
Bin848	3	5596380	5688420	0.09204	51.63
Bin849	3	5688420	5747750	0.05933	51.81
Bin850	3	5747750	5868075	0.120325	51.98
Bin851	3	5868075	5921905	0.05383	52.34
Bin852	3	5921905	6126061	0.204156	54.37
Bin853	3	6126061	6168641	0.04258	54.74
Bin854	3	6168641	6213348	0.044707	55.85
Bin855	3	6213348	6272140	0.058792	56.78
Bin856	3	6272140	6339697	0.067557	56.97
Bin857	3	6339697	6452353	0.112656	56.97
Bin858	3	6452353	6523780	0.071427	58.47
Bin859	3	6523780	6678045	0.154265	58.84
Bin860	3	6678045	6718520	0.040475	59.4
Bin861	3	6718520	6755863	0.037343	59.58
Bin862	3	6755863	6862656	0.106793	61.48
Bin863	3	6862656	6903843	0.041187	62.21
Bin864	3	6903843	7004150	0.100307	62.57
Bin865	3	7004150	7125445	0.121295	62.93
Bin866	3	7125445	7246176	0.120731	64.04
Bin867	3	7246176	7349377	0.103201	64.98
Bin868	3	7349377	7487923	0.138546	65.16
Bin869	3	7487923	7662143	0.17422	65.9
Bin870	3	7662143	7693535	0.031392	68.85
Bin871	3	7693535	7743886	0.050351	69.98
Bin872	3	7743886	7792715	0.048829	70.16
Bin873	3	7792715	7905683	0.112968	70.52
Bin874	3	7905683	7984394	0.078711	72.21
Bin875	3	7984394	8112057	0.127663	72.39
Bin876	3	8112057	8236530	0.124473	72.76
Bin877	3	8236530	8563554	0.327024	73.13
Bin878	3	8563554	8637806	0.074252	73.31
Bin879	3	8637806	8672872	0.035066	73.49
Bin880	3	8672872	8828574	0.155702	73.49
Bin881	3	8828574	8919050	0.090476	73.68
Bin882	3	8919050	9145282	0.226232	74.4
Bin883	3	9145282	9220882	0.0756	74.58
Bin884	3	9220882	9341692	0.12081	77.4
Bin885	3	9341692	9376573	0.034881	77.93
Bin886	3	9376573	9428081	0.051508	78.11
Bin887	3	9428081	9460133	0.032052	78.63
Bin888	3	9460133	9592566	0.132433	78.63
Bin889	3	9592566	9711403	0.118837	78.63
Bin890	3	9711403	9874456	0.163053	82.8
Bin891	3	9874456	9935389	0.060933	82.96
Bin892	3	9935389	10125276	0.189887	83.79
Bin893	3	10125276	10164901	0.039625	83.95
Bin894	3	10164901	10344120	0.179219	84.62
Bin895	3	10344120	10388981	0.044861	84.78
Bin896	3	10388981	10441785	0.052804	86.52
Bin897	3	10441785	10525085	0.0833	90.88
Bin898	3	10525085	10761676	0.236591	91.6
Bin899	3	10761676	10834805	0.073129	93.27
Bin900	3	10834805	11067759	0.232954	93.44
Bin901	3	11067759	11310333	0.242574	94.17
Bin902	3	11310333	11353652	0.043319	95.67
Bin903	3	11353652	11534738	0.181086	95.85
Bin904	3	11534738	11680128	0.14539	96.22
Bin905	3	11680128	11755879	0.075751	96.4
Bin906	3	11755879	11845186	0.089307	97.13
Bin907	3	11845186	11993003	0.147817	98.99
Bin908	3	11993003	12056410	0.063407	99.17
Bin909	3	12056410	12237946	0.181536	99.52
Bin910	3	12237946	12338137	0.100191	99.88
Bin911	3	12338137	12563551	0.225414	102.96
Bin912	3	12563551	12619435	0.055884	102.96
Bin913	3	12619435	12663427	0.043992	104.33
Bin914	3	12663427	12721720	0.058293	104.5
Bin915	3	12721720	13762316	1.0406	105.72
Bin916	3	13762316	13808597	0.046281	105.9
Bin917	3	13808597	13897440	0.088843	106.25
Bin918	3	13897440	14195490	0.29805	106.95
Bin919	3	14195490	14317694	0.122204	107.83
Bin920	3	14317694	14384898	0.067204	109.44
Bin921	3	14384898	14495236	0.110338	110.51
Bin922	3	14495236	14540188	0.044952	110.68
Bin923	3	14540188	14603008	0.06282	111.4
Bin924	3	14603008	14777627	0.174619	112.67
Bin925	3	14777627	14871979	0.094352	113.21
Bin926	3	14871979	14945750	0.073771	113.75
Bin927	3	14945750	14985794	0.040044	113.93
Bin928	3	14985794	15041120	0.055326	114.47
Bin929	3	15041120	15093202	0.052082	114.64
Bin930	3	15093202	15186999	0.093797	115
Bin931	3	15186999	15295150	0.108151	115.54
Bin932	3	15295150	15376372	0.081222	115.54
Bin933	3	15376372	15417148	0.040776	116.26
Bin934	3	15417148	15500107	0.082959	116.44
Bin935	3	15500107	15540237	0.04013	116.8
Bin936	3	15540237	15609898	0.069661	116.98
Bin937	3	15609898	15702651	0.092753	117.16
Bin938	3	15702651	15790308	0.087657	117.34
Bin939	3	15790308	16012772	0.222464	117.88
Bin940	3	16012772	16064030	0.051258	118.06
Bin941	3	16064030	16167920	0.10389	118.78
Bin942	3	16167920	16248952	0.081032	119.13
Bin943	3	16248952	16326493	0.077541	119.31
Bin944	3	16326493	16369052	0.042559	120.38
Bin945	3	16369052	16434101	0.065049	120.72
Bin946	3	16434101	16593429	0.159328	121.6
Bin947	3	16593429	16649806	0.056377	121.95
Bin948	3	16649806	16740497	0.090691	124.59
Bin949	3	16740497	16776902	0.036405	124.78
Bin950	3	16776902	16819050	0.042148	125.15
Bin951	3	16819050	16962025	0.142975	125.33
Bin952	3	16962025	17025570	0.063545	125.7
Bin953	3	17025570	17060579	0.035009	125.7
Bin954	3	17060579	17161514	0.100935	125.7
Bin955	3	17161514	17204366	0.042852	125.7
Bin956	3	17204366	17441806	0.23744	125.89
Bin957	3	17441806	17592401	0.150595	126.07
Bin958	3	17592401	17776726	0.184325	126.26
Bin959	3	17776726	17979043	0.202317	126.81
Bin960	3	17979043	18659072	0.680029	127.19
Bin961	3	18659072	20908483	2.24941	129.64
Bin962	3	20908483	21131400	0.222917	130.37
Bin963	3	21131400	21342474	0.211074	135.66
Bin964	3	21342474	21390697	0.048223	136.03
Bin965	3	21390697	21427858	0.037161	136.39
Bin966	3	21427858	21552059	0.124201	137.5
Bin967	3	21552059	21663632	0.111573	138.25
Bin968	3	21663632	21723369	0.059737	138.43
Bin969	3	21723369	21794561	0.071192	139.76
Bin970	3	21794561	21921696	0.127135	139.94
Bin971	3	21921696	22020181	0.098485	140.32
Bin972	3	22020181	22055592	0.035411	142.55
Bin973	3	22055592	22118268	0.062676	143.56
Bin974	3	22118268	22215509	0.097241	143.95
Bin975	3	22215509	22285969	0.07046	147.33
Bin976	3	22285969	22386823	0.100854	149.41
Bin977	3	22386823	22505519	0.118696	150.02
Bin978	3	22505519	22550927	0.045408	151.28
Bin979	3	22550927	22646505	0.095578	152.11
Bin980	3	22646505	22756010	0.109505	152.52
Bin981	3	22756010	22880100	0.12409	152.73
Bin982	3	22880100	23086694	0.206594	153.14
Bin983	3	23086694	23414424	0.32773	154.2
Bin984	3	23414424	23539618	0.125194	154.41
Bin985	3	23539618	23622322	0.082704	154.62
Bin986	3	23622322	23655930	0.033608	155.05
Bin987	3	23655930	23738146	0.082216	155.48
Bin988	3	23738146	23794162	0.056016	162.54
Bin989	3	23794162	23906273	0.112111	162.76
Bin990	3	23906273	24027303	0.12103	174.26
Bin991	3	24027303	24165849	0.138546	175.43
Bin992	3	24165849	24225050	0.059201	177.02
Bin993	3	24225050	24362715	0.137665	177.22
Bin994	3	24362715	24432074	0.069359	182.16
Bin995	3	24432074	24508104	0.07603	185.11
Bin996	3	24508104	24620023	0.111919	185.54
Bin997	3	24620023	24659966	0.039943	185.76
Bin998	3	24659966	24690193	0.030227	193.86
Bin999	3	24690193	24722191	0.031998	194.29
Bin1000	3	24722191	24752270	0.030079	194.5
Bin1001	3	24752270	24937850	0.18558	199.89
Bin1002	3	24937850	25008851	0.071001	200.12
Bin1003	3	25008851	25090297	0.081446	200.81
Bin1004	3	25090297	25132511	0.042214	201.04
Bin1005	3	25132511	25259258	0.126747	201.27
Bin1006	3	25259258	25346195	0.086937	201.95
Bin1007	3	25346195	25444046	0.097851	202.4
Bin1008	3	25444046	25493769	0.049723	203.55
Bin1009	3	25493769	25538407	0.044638	203.77
Bin1010	3	25538407	25631802	0.093395	203.99
Bin1011	3	25631802	25698467	0.066665	204.21
Bin1012	3	25698467	25767481	0.069014	204.21
Bin1013	3	25767481	25870313	0.102832	204.43
Bin1014	3	25870313	25923861	0.053548	205.79
Bin1015	3	25923861	25970646	0.046785	206
Bin1016	3	25970646	26224355	0.253709	206.44
Bin1017	3	26224355	26365674	0.141319	207.1
Bin1018	3	26365674	26399914	0.03424	207.32
Bin1019	3	26399914	26454056	0.054142	207.53
Bin1020	3	26454056	26495574	0.041518	207.53
Bin1021	3	26495574	26545173	0.049599	207.96
Bin1022	3	26545173	26615018	0.069845	209.72
Bin1023	3	26615018	26652912	0.037894	210.36
Bin1024	3	26652912	26870158	0.217246	214.15
Bin1025	3	26870158	27195701	0.325543	216.36
Bin1026	3	27195701	27495319	0.299618	221.83
Bin1027	3	27495319	27561822	0.066503	222.01
Bin1028	3	27561822	27696486	0.134664	227.88
Bin1029	3	27696486	27756191	0.059705	228.27
Bin1030	3	27756191	27807326	0.051135	228.46
Bin1031	3	27807326	27868350	0.061024	228.46
Bin1032	3	27868350	27997293	0.128943	229.25
Bin1033	3	27997293	28264940	0.267647	234.73
Bin1034	3	28264940	28327771	0.062831	234.94
Bin1035	3	28327771	28393103	0.065332	235.15
Bin1036	3	28393103	28533159	0.140056	236.01
Bin1037	3	28533159	28593740	0.060581	236.43
Bin1038	3	28593740	28719686	0.125946	237.07
Bin1039	3	28719686	28772400	0.052714	237.5
Bin1040	3	28772400	28812697	0.040297	237.71
Bin1041	3	28812697	28965041	0.152344	237.92
Bin1042	3	28965041	29083556	0.118515	238.13
Bin1043	3	29083556	29193576	0.11002	238.55
Bin1044	3	29193576	29242385	0.048809	238.55
Bin1045	3	29242385	29276678	0.034293	238.76
Bin1046	3	29276678	29426859	0.150181	238.97
Bin1047	3	29426859	29481244	0.054385	240.01
Bin1048	3	29481244	29526934	0.04569	240.22
Bin1049	3	29526934	29606183	0.079249	242.94
Bin1050	3	29606183	29680085	0.073902	243.13
Bin1051	3	29680085	29769771	0.089686	244.5
Bin1052	3	29769771	29834680	0.064909	244.88
Bin1053	3	29834680	29880225	0.045545	245.26
Bin1054	3	29880225	29940266	0.060041	245.83
Bin1055	3	29940266	30067461	0.127195	246.01
Bin1056	3	30067461	30180546	0.113085	247.7
Bin1057	3	30180546	30324807	0.144261	247.89
Bin1058	3	30324807	30430217	0.10541	248.07
Bin1059	3	30430217	30506345	0.076128	248.25
Bin1060	3	30506345	30586581	0.080236	249.37
Bin1061	3	30586581	30878534	0.291953	249.37
Bin1062	3	30878534	30926534	0.048	249.55
Bin1063	3	30926534	30989313	0.062779	250.1
Bin1064	3	30989313	31057749	0.068436	250.46
Bin1065	3	31057749	31298672	0.240923	251
Bin1066	3	31298672	31447989	0.149317	251.18
Bin1067	3	31447989	31512460	0.064471	252.07
Bin1068	3	31512460	31616878	0.104418	254.43
Bin1069	3	31616878	31750998	0.13412	255.47
Bin1070	3	31750998	31920049	0.169051	255.81
Bin1071	3	31920049	31954872	0.034823	256.15
Bin1072	3	31954872	32059438	0.104566	256.82
Bin1073	3	32059438	32094712	0.035274	257.83
Bin1074	3	32094712	32157947	0.063235	258.16
Bin1075	3	32157947	32192934	0.034987	262.68
Bin1076	3	32192934	32304770	0.111836	262.68
Bin1077	3	32304770	32449921	0.145151	263.01
Bin1078	3	32449921	32506142	0.056221	263.34
Bin1079	3	32506142	32580984	0.074842	263.67
Bin1080	3	32580984	32647192	0.066208	264.67
Bin1081	3	32647192	32718201	0.071009	264.99
Bin1082	3	32718201	32796210	0.078009	266.32
Bin1083	3	32796210	32878806	0.082596	266.81
Bin1084	3	32878806	32955005	0.076199	267.64
Bin1085	3	32955005	33043667	0.088662	267.81
Bin1086	3	33043667	33120245	0.076578	269.34
Bin1087	3	33120245	33198639	0.078394	270
Bin1088	3	33198639	33248944	0.050305	270.17
Bin1089	3	33248944	33345942	0.096998	270.5
Bin1090	3	33345942	33480554	0.134612	273.73
Bin1091	3	33480554	33551187	0.070633	273.89
Bin1092	3	33551187	33800106	0.248919	274.22
Bin1093	3	33800106	33837680	0.037574	276.22
Bin1094	3	33837680	33891379	0.053699	276.71
Bin1095	3	33891379	33957033	0.065654	276.87
Bin1096	3	33957033	34109789	0.152756	277.2
Bin1097	3	34109789	34197210	0.087421	277.68
Bin1098	3	34197210	34339531	0.142321	278.82
Bin1099	3	34339531	34535628	0.196097	279.47
Bin1100	3	34535628	34569718	0.03409	280.63
Bin1101	3	34569718	34615401	0.045683	280.79
Bin1102	3	34615401	34678744	0.063343	280.96
Bin1103	3	34678744	34716330	0.037586	282.85
Bin1104	3	34716330	34853307	0.136977	283.69
Bin1105	3	34853307	34944413	0.091106	284.03
Bin1106	3	34944413	35018170	0.073757	285.21
Bin1107	3	35018170	35223189	0.205019	286.39
Bin1108	3	35223189	35336698	0.113509	287.06
Bin1109	3	35336698	35384121	0.047423	287.22
Bin1110	3	35384121	35444065	0.059944	287.72
Bin1111	3	35444065	35502281	0.058216	288.74
Bin1112	3	35502281	35659975	0.157694	288.91
Bin1113	3	35659975	35737294	0.077319	288.91
Bin1114	3	35737294	35823249	0.085955	290.28
Bin1115	3	35823249	35870312	0.047063	290.61
Bin1116	3	35870312	35979454	0.109142	290.77
Bin1117	3	35979454	36044169	0.064715	291.44
Bin1118	3	36044169	36122526	0.078357	291.6
Bin1119	3	36122526	36214342	0.091816	295.35
Bin1120	3	36214342	36279428	0.065086	295.35
Bin1121	4	0	362338	0.362338	0
Bin1122	4	362338	488814	0.126476	5.65
Bin1123	4	488814	599349	0.110535	5.83
Bin1124	4	599349	651104	0.051755	6.19
Bin1125	4	651104	698194	0.04709	6.37
Bin1126	4	698194	731993	0.033799	7.1
Bin1127	4	731993	897197	0.165204	7.28
Bin1128	4	897197	949165	0.051968	7.46
Bin1129	4	949165	1002256	0.053091	7.82
Bin1130	4	1002256	1085646	0.08339	8.19
Bin1131	4	1085646	1165328	0.079682	9.48
Bin1132	4	1165328	1287155	0.121827	10.2
Bin1133	4	1287155	1334141	0.046986	10.38
Bin1134	4	1334141	1636339	0.302198	10.74
Bin1135	4	1636339	1667569	0.03123	11.11
Bin1136	4	1667569	1744409	0.07684	11.47
Bin1137	4	1744409	1838612	0.094203	11.65
Bin1138	4	1838612	1878909	0.040297	12.57
Bin1139	4	1878909	2516180	0.637271	13.11
Bin1140	4	2516180	2604880	0.0887	14.41
Bin1141	4	2604880	2684925	0.080045	15.89
Bin1142	4	2684925	2737427	0.052502	17.18
Bin1143	4	2737427	2809746	0.072319	19.6
Bin1144	4	2809746	3012559	0.202813	19.78
Bin1145	4	3012559	3301735	0.289176	23.86
Bin1146	4	3301735	3573729	0.271994	24.22
Bin1147	4	3573729	3617688	0.043959	24.4
Bin1148	4	3617688	3700969	0.083281	24.58
Bin1149	4	3700969	3828459	0.12749	25.12
Bin1150	4	3828459	3943885	0.115426	26.78
Bin1151	4	3943885	4150560	0.206675	26.78
Bin1152	4	4150560	4264209	0.113649	27.86
Bin1153	4	4264209	4318188	0.053979	28.04
Bin1154	4	4318188	4349467	0.031279	28.21
Bin1155	4	4349467	4410696	0.061229	29.28
Bin1156	4	4410696	4501066	0.09037	29.63
Bin1157	4	4501066	4565952	0.064886	30.33
Bin1158	4	4565952	4648526	0.082574	31.41
Bin1159	4	4648526	4756710	0.108184	32.67
Bin1160	4	4756710	4813692	0.056982	33.37
Bin1161	4	4813692	4897656	0.083964	33.72
Bin1162	4	4897656	5037155	0.139499	33.89
Bin1163	4	5037155	5133770	0.096615	35.32
Bin1164	4	5133770	5258658	0.124888	36.55
Bin1165	4	5258658	5319399	0.060741	38.83
Bin1166	4	5319399	5375277	0.055878	39
Bin1167	4	5375277	5428071	0.052794	39.51
Bin1168	4	5428071	5499908	0.071837	39.68
Bin1169	4	5499908	5689438	0.18953	39.85
Bin1170	4	5689438	5720075	0.030637	41.25
Bin1171	4	5720075	5795596	0.075521	41.95
Bin1172	4	5795596	5840250	0.044654	43.03
Bin1173	4	5840250	5933095	0.092845	43.38
Bin1174	4	5933095	6024658	0.091563	44.63
Bin1175	4	6024658	6103014	0.078356	44.8
Bin1176	4	6103014	6139686	0.036672	44.97
Bin1177	4	6139686	6230938	0.091252	45.14
Bin1178	4	6230938	6367167	0.136229	46.91
Bin1179	4	6367167	6595180	0.228013	48.46
Bin1180	4	6595180	6628356	0.033176	48.79
Bin1181	4	6628356	6666620	0.038264	49.3
Bin1182	4	6666620	6827243	0.160623	49.99
Bin1183	4	6827243	6981747	0.154504	50.16
Bin1184	4	6981747	7033798	0.052051	51.56
Bin1185	4	7033798	7107348	0.07355	54.56
Bin1186	4	7107348	8423994	1.31665	55.71
Bin1187	4	8423994	11448560	3.02457	64.12
Bin1188	4	11448560	11818189	0.369629	64.3
Bin1189	4	11818189	12253631	0.435442	64.47
Bin1190	4	12253631	12956250	0.702619	65.34
Bin1191	4	12956250	13052760	0.09651	65.51
Bin1192	4	13052760	13258594	0.205834	66.57
Bin1193	4	13258594	13470775	0.212181	66.91
Bin1194	4	13470775	13812279	0.341504	67.78
Bin1195	4	13812279	14092881	0.280602	69.73
Bin1196	4	14092881	14173851	0.08097	70.07
Bin1197	4	14173851	14592585	0.418734	70.24
Bin1198	4	14592585	14645965	0.05338	70.75
Bin1199	4	14645965	14780196	0.134231	72.15
Bin1200	4	14780196	15229443	0.449247	72.32
Bin1201	4	15229443	15498065	0.268622	72.66
Bin1202	4	15498065	15870392	0.372327	73
Bin1203	4	15870392	15956568	0.086176	74.21
Bin1204	4	15956568	16006454	0.049886	74.38
Bin1205	4	16006454	16052630	0.046176	74.56
Bin1206	4	16052630	16141209	0.088579	75.6
Bin1207	4	16141209	16204919	0.06371	76.64
Bin1208	4	16204919	16407743	0.202824	77.51
Bin1209	4	16407743	16531594	0.123851	77.85
Bin1210	4	16531594	16625276	0.093682	78.37
Bin1211	4	16625276	16671442	0.046166	78.87
Bin1212	4	16671442	16712688	0.041246	79.89
Bin1213	4	16712688	16758358	0.04567	80.22
Bin1214	4	16758358	16893020	0.134662	81.24
Bin1215	4	16893020	17012384	0.119364	81.57
Bin1216	4	17012384	17096506	0.084122	81.73
Bin1217	4	17096506	17198101	0.101595	81.9
Bin1218	4	17198101	17230248	0.032147	82.06
Bin1219	4	17230248	17263446	0.033198	82.39
Bin1220	4	17263446	17340610	0.077164	83.06
Bin1221	4	17340610	17380380	0.03977	83.22
Bin1222	4	17380380	17487382	0.107002	84.72
Bin1223	4	17487382	17586392	0.09901	85.04
Bin1224	4	17586392	17674824	0.088432	85.86
Bin1225	4	17674824	17815764	0.14094	85.86
Bin1226	4	17815764	18063929	0.248165	86.02
Bin1227	4	18063929	18184383	0.120454	86.35
Bin1228	4	18184383	18251112	0.066729	86.51
Bin1229	4	18251112	18414130	0.163018	88.5
Bin1230	4	18414130	18649663	0.235533	91.83
Bin1231	4	18649663	18723384	0.073721	92.14
Bin1232	4	18723384	18783600	0.060216	92.46
Bin1233	4	18783600	18855903	0.072303	94.93
Bin1234	4	18855903	18923847	0.067944	95.25
Bin1235	4	18923847	19104277	0.18043	97.4
Bin1236	4	19104277	19213451	0.109174	101.7
Bin1237	4	19213451	19347902	0.134451	102.76
Bin1238	4	19347902	19475424	0.127522	103.51
Bin1239	4	19475424	19640782	0.165358	103.65
Bin1240	4	19640782	19682771	0.041989	103.8
Bin1241	4	19682771	19737854	0.055083	104.24
Bin1242	4	19737854	19838254	0.1004	105.29
Bin1243	4	19838254	19987064	0.14881	106.03
Bin1244	4	19987064	20025569	0.038505	108.68
Bin1245	4	20025569	20159926	0.134357	108.84
Bin1246	4	20159926	20198618	0.038692	110.7
Bin1247	4	20198618	20296223	0.097605	111
Bin1248	4	20296223	20358038	0.061815	113.66
Bin1249	4	20358038	20432492	0.074454	114.12
Bin1250	4	20432492	20474353	0.041861	114.43
Bin1251	4	20474353	20527560	0.053207	115.04
Bin1252	4	20527560	20580494	0.052934	116.48
Bin1253	4	20580494	20659118	0.078624	117.6
Bin1254	4	20659118	20720443	0.061325	120.31
Bin1255	4	20720443	20791327	0.070884	120.46
Bin1256	4	20791327	20939515	0.148188	120.61
Bin1257	4	20939515	21031323	0.091808	121.21
Bin1258	4	21031323	21224427	0.193104	124.42
Bin1259	4	21224427	21300603	0.076176	125.37
Bin1260	4	21300603	21364450	0.063847	127.14
Bin1261	4	21364450	21417398	0.052948	129.06
Bin1262	4	21417398	21453357	0.035959	130.83
Bin1263	4	21453357	21494986	0.041629	130.98
Bin1264	4	21494986	21568846	0.07386	131.46
Bin1265	4	21568846	21660342	0.091496	132.1
Bin1266	4	21660342	21789166	0.128824	132.57
Bin1267	4	21789166	21838569	0.049403	132.72
Bin1268	4	21838569	21868571	0.030002	132.88
Bin1269	4	21868571	21935882	0.067311	133.35
Bin1270	4	21935882	21988483	0.052601	134.29
Bin1271	4	21988483	22080827	0.092344	134.76
Bin1272	4	22080827	22173560	0.092733	134.91
Bin1273	4	22173560	22222062	0.048502	135.7
Bin1274	4	22222062	22291694	0.069632	136.01
Bin1275	4	22291694	22374049	0.082355	137.42
Bin1276	4	22374049	22471536	0.097487	138.35
Bin1277	4	22471536	22561463	0.089927	139.13
Bin1278	4	22561463	22712673	0.15121	139.59
Bin1279	4	22712673	22792427	0.079754	144.35
Bin1280	4	22792427	22862556	0.070129	145.51
Bin1281	4	22862556	22994962	0.132406	148.04
Bin1282	4	22994962	23103293	0.108331	149.2
Bin1283	4	23103293	23189155	0.085862	150.97
Bin1284	4	23189155	23244620	0.055465	152.6
Bin1285	4	23244620	23302678	0.058058	153.19
Bin1286	4	23302678	23353800	0.051122	153.77
Bin1287	4	23353800	23394772	0.040972	154.06
Bin1288	4	23394772	23523765	0.128993	154.65
Bin1289	4	23523765	23621285	0.09752	154.8
Bin1290	4	23621285	23842921	0.221636	154.95
Bin1291	4	23842921	23915954	0.073033	155.39
Bin1292	4	23915954	23969464	0.05351	155.84
Bin1293	4	23969464	24198587	0.229123	156.89
Bin1294	4	24198587	24260144	0.061557	157.34
Bin1295	4	24260144	24413578	0.153434	158.1
Bin1296	4	24413578	24485850	0.072272	159.51
Bin1297	4	24485850	24827710	0.34186	159.98
Bin1298	4	24827710	24909422	0.081712	161.43
Bin1299	4	24909422	25040619	0.131197	161.59
Bin1300	4	25040619	25079354	0.038735	162.58
Bin1301	4	25079354	25225028	0.145674	162.74
Bin1302	4	25225028	25272682	0.047654	163.24
Bin1303	4	25272682	25365548	0.092866	163.24
Bin1304	4	25365548	25513255	0.147707	165.82
Bin1305	4	25513255	25689305	0.17605	166.15
Bin1306	4	25689305	25923202	0.233897	166.31
Bin1307	4	25923202	26186587	0.263385	166.48
Bin1308	4	26186587	26271412	0.084825	168.22
Bin1309	4	26271412	26498739	0.227327	169.09
Bin1310	4	26498739	26630359	0.13162	169.61
Bin1311	4	26630359	26777183	0.146824	169.96
Bin1312	4	26777183	27073206	0.296023	170.49
Bin1313	4	27073206	27161259	0.088053	170.66
Bin1314	4	27161259	27226714	0.065455	171.01
Bin1315	4	27226714	27347193	0.120479	172.28
Bin1316	4	27347193	27423008	0.075815	172.83
Bin1317	4	27423008	27479353	0.056345	173.19
Bin1318	4	27479353	27541302	0.061949	173.38
Bin1319	4	27541302	27795317	0.254015	174.31
Bin1320	4	27795317	27943124	0.147807	174.69
Bin1321	4	27943124	28312558	0.369434	174.87
Bin1322	4	28312558	28416717	0.104159	175.25
Bin1323	4	28416717	28481280	0.064563	175.43
Bin1324	4	28481280	28557184	0.075904	177.33
Bin1325	4	28557184	28675245	0.118061	180.7
Bin1326	4	28675245	28770570	0.095325	181.68
Bin1327	4	28770570	29036965	0.266395	181.87
Bin1328	4	29036965	29102586	0.065621	182.06
Bin1329	4	29102586	29350831	0.248245	182.26
Bin1330	4	29350831	29406259	0.055428	182.45
Bin1331	4	29406259	29500051	0.093792	182.45
Bin1332	4	29500051	29532745	0.032694	182.65
Bin1333	4	29532745	29590721	0.057976	182.84
Bin1334	4	29590721	29665835	0.075114	182.84
Bin1335	4	29665835	29886397	0.220562	182.84
Bin1336	4	29886397	29926106	0.039709	183.04
Bin1337	4	29926106	30039607	0.113501	183.04
Bin1338	4	30039607	30109517	0.06991	185.03
Bin1339	4	30109517	30218838	0.109321	185.22
Bin1340	4	30218838	30313719	0.094881	186.56
Bin1341	4	30313719	30367360	0.053641	186.74
Bin1342	4	30367360	30452456	0.085096	187.1
Bin1343	4	30452456	30496129	0.043673	187.29
Bin1344	4	30496129	30571505	0.075376	187.66
Bin1345	4	30571505	30633129	0.061624	188.21
Bin1346	4	30633129	30671772	0.038643	188.39
Bin1347	4	30671772	30731811	0.060039	189.5
Bin1348	4	30731811	30830741	0.09893	191.51
Bin1349	4	30830741	30883178	0.052437	191.86
Bin1350	4	30883178	30920101	0.036923	192.75
Bin1351	4	30920101	31024363	0.104262	192.92
Bin1352	4	31024363	31077789	0.053426	193.27
Bin1353	4	31077789	31138231	0.060442	194.16
Bin1354	4	31138231	31185328	0.047097	195.81
Bin1355	4	31185328	31233180	0.047852	196.17
Bin1356	4	31233180	31351748	0.118568	196.53
Bin1357	4	31351748	31382464	0.030716	196.89
Bin1358	4	31382464	31485281	0.102817	197.8
Bin1359	4	31485281	31548744	0.063463	198.15
Bin1360	4	31548744	31628206	0.079462	198.68
Bin1361	4	31628206	31687653	0.059447	198.85
Bin1362	4	31687653	31768602	0.080949	199.03
Bin1363	4	31768602	31816483	0.047881	199.38
Bin1364	4	31816483	31882278	0.065795	200.26
Bin1365	4	31882278	31938048	0.05577	200.79
Bin1366	4	31938048	32017166	0.079118	201.14
Bin1367	4	32017166	32091312	0.074146	201.31
Bin1368	4	32091312	32187670	0.096358	201.49
Bin1369	4	32187670	32249531	0.061861	201.66
Bin1370	4	32249531	32359815	0.110284	202.01
Bin1371	4	32359815	32412710	0.052895	202.36
Bin1372	4	32412710	32675700	0.26299	202.71
Bin1373	4	32675700	32768492	0.092792	203.05
Bin1374	4	32768492	32836017	0.067525	203.58
Bin1375	4	32836017	32974446	0.138429	203.75
Bin1376	4	32974446	33022447	0.048001	203.92
Bin1377	4	33022447	33252697	0.23025	204.27
Bin1378	4	33252697	33304398	0.051701	204.44
Bin1379	4	33304398	33336318	0.03192	204.79
Bin1380	4	33336318	33473544	0.137226	204.97
Bin1381	4	33473544	33550923	0.077379	205.49
Bin1382	4	33550923	33666866	0.115943	205.67
Bin1383	4	33666866	33738061	0.071195	210.32
Bin1384	4	33738061	33848466	0.110405	210.5
Bin1385	4	33848466	33918347	0.069881	212.35
Bin1386	4	33918347	34001163	0.082816	212.52
Bin1387	4	34001163	34089340	0.088177	212.7
Bin1388	4	34089340	34132758	0.043418	212.88
Bin1389	4	34132758	34191120	0.058362	214.12
Bin1390	4	34191120	34271728	0.080608	216.4
Bin1391	4	34271728	34402542	0.130814	217.57
Bin1392	4	34402542	34457791	0.055249	218.39
Bin1393	4	34457791	34510428	0.052637	219.4
Bin1394	4	34510428	34561131	0.050703	219.57
Bin1395	4	34561131	34607023	0.045892	221.11
Bin1396	4	34607023	34683138	0.076115	221.28
Bin1397	4	34683138	34722609	0.039471	221.96
Bin1398	4	34722609	34823766	0.101157	222.48
Bin1399	4	34823766	34860468	0.036702	223
Bin1400	4	34860468	34920970	0.060502	224.41
Bin1401	4	34920970	35068437	0.147467	224.76
Bin1402	4	35068437	35213887	0.14545	224.76
Bin1403	4	35213887	35352751	0.138864	224.76
Bin1404	4	35352751	35438038	0.085287	224.76
Bin1405	5	0	195118	0.195118	0
Bin1406	5	195118	228865	0.033747	0.71
Bin1407	5	228865	352814	0.123949	2.13
Bin1408	5	352814	475843	0.123029	2.65
Bin1409	5	475843	536947	0.061104	3.17
Bin1410	5	536947	644556	0.107609	4.75
Bin1411	5	644556	694013	0.049457	5.09
Bin1412	5	694013	805425	0.111412	6.31
Bin1413	5	805425	913318	0.107893	7.73
Bin1414	5	913318	943354	0.030036	7.9
Bin1415	5	943354	1024778	0.081424	8.44
Bin1416	5	1024778	1072089	0.047311	8.97
Bin1417	5	1072089	1307345	0.235256	11.33
Bin1418	5	1307345	1348228	0.040883	11.51
Bin1419	5	1348228	1497887	0.149659	13.84
Bin1420	5	1497887	1570914	0.073027	15.65
Bin1421	5	1570914	1617588	0.046674	15.83
Bin1422	5	1617588	1830482	0.212894	18.59
Bin1423	5	1830482	1902902	0.07242	18.76
Bin1424	5	1902902	1969710	0.066808	18.94
Bin1425	5	1969710	2102318	0.132608	19.81
Bin1426	5	2102318	2227057	0.124739	21.03
Bin1427	5	2227057	2263490	0.036433	21.2
Bin1428	5	2263490	2319932	0.056442	21.88
Bin1429	5	2319932	2363833	0.043901	22.05
Bin1430	5	2363833	2416380	0.052547	22.22
Bin1431	5	2416380	2480780	0.0644	22.56
Bin1432	5	2480780	2586418	0.105638	22.74
Bin1433	5	2586418	2617740	0.031322	23.08
Bin1434	5	2617740	2657452	0.039712	23.25
Bin1435	5	2657452	2754574	0.097122	23.43
Bin1436	5	2754574	2792689	0.038115	23.6
Bin1437	5	2792689	2913131	0.120442	24.65
Bin1438	5	2913131	3110647	0.197516	27.12
Bin1439	5	3110647	3192044	0.081397	28.13
Bin1440	5	3192044	3254101	0.062057	28.8
Bin1441	5	3254101	3324222	0.070121	29.13
Bin1442	5	3324222	3461833	0.137611	29.97
Bin1443	5	3461833	3549064	0.087231	31.51
Bin1444	5	3549064	3641239	0.092175	31.85
Bin1445	5	3641239	3682479	0.04124	32.02
Bin1446	5	3682479	3767911	0.085432	32.35
Bin1447	5	3767911	3824253	0.056342	32.52
Bin1448	5	3824253	3956833	0.13258	32.86
Bin1449	5	3956833	3987453	0.03062	33.19
Bin1450	5	3987453	4045953	0.0585	33.52
Bin1451	5	4045953	4128191	0.082238	33.69
Bin1452	5	4128191	4259247	0.131056	35.7
Bin1453	5	4259247	4347652	0.088405	36.52
Bin1454	5	4347652	4394798	0.047146	36.69
Bin1455	5	4394798	4482972	0.088174	36.85
Bin1456	5	4482972	4535765	0.052793	37.01
Bin1457	5	4535765	4620080	0.084315	37.34
Bin1458	5	4620080	4676545	0.056465	37.67
Bin1459	5	4676545	4714654	0.038109	37.83
Bin1460	5	4714654	4830234	0.11558	41.2
Bin1461	5	4830234	5021024	0.19079	41.82
Bin1462	5	5021024	5090614	0.06959	42.13
Bin1463	5	5090614	5376786	0.286172	45.58
Bin1464	5	5376786	5449134	0.072348	45.89
Bin1465	5	5449134	5506585	0.057451	46.51
Bin1466	5	5506585	5539216	0.032631	46.82
Bin1467	5	5539216	5594103	0.054887	47.13
Bin1468	5	5594103	5679621	0.085518	47.29
Bin1469	5	5679621	5758896	0.079275	47.44
Bin1470	5	5758896	5866216	0.10732	48.89
Bin1471	5	5866216	6005144	0.138928	53.79
Bin1472	5	6005144	6040643	0.035499	53.94
Bin1473	5	6040643	6136387	0.095744	54.71
Bin1474	5	6136387	6266708	0.130321	56.91
Bin1475	5	6266708	6317105	0.050397	57.06
Bin1476	5	6317105	6359113	0.042008	57.36
Bin1477	5	6359113	6443910	0.084797	57.82
Bin1478	5	6443910	6492449	0.048539	59.73
Bin1479	5	6492449	6629798	0.137349	64.25
Bin1480	5	6629798	6672693	0.042895	64.42
Bin1481	5	6672693	6788428	0.115735	65.59
Bin1482	5	6788428	6822691	0.034263	65.92
Bin1483	5	6822691	6952476	0.129785	66.42
Bin1484	5	6952476	7052700	0.100224	68.1
Bin1485	5	7052700	7112129	0.059429	68.26
Bin1486	5	7112129	7289597	0.177468	70.11
Bin1487	5	7289597	7342268	0.052671	71.92
Bin1488	5	7342268	7387185	0.044917	72.24
Bin1489	5	7387185	7510349	0.123164	72.71
Bin1490	5	7510349	7635485	0.125136	74.66
Bin1491	5	7635485	7758052	0.122567	75.29
Bin1492	5	7758052	7863996	0.105944	75.76
Bin1493	5	7863996	7912317	0.048321	76.08
Bin1494	5	7912317	7999978	0.087661	77.54
Bin1495	5	7999978	8051862	0.051884	77.85
Bin1496	5	8051862	8130555	0.078693	78.01
Bin1497	5	8130555	8197106	0.066551	78.17
Bin1498	5	8197106	8314562	0.117456	79.45
Bin1499	5	8314562	8752424	0.437862	80.08
Bin1500	5	8752424	8908217	0.155793	80.55
Bin1501	5	8908217	9053620	0.145403	81.02
Bin1502	5	9053620	9156893	0.103273	81.18
Bin1503	5	9156893	9759254	0.602361	81.33
Bin1504	5	9759254	10493356	0.734102	81.49
Bin1505	5	10493356	10618610	0.125254	81.65
Bin1506	5	10618610	11096811	0.478201	81.96
Bin1507	5	11096811	11338410	0.241599	82.12
Bin1508	5	11338410	11597267	0.258857	82.28
Bin1509	5	11597267	13433237	1.83597	82.44
Bin1510	5	13433237	13569334	0.136097	82.76
Bin1511	5	13569334	13786908	0.217574	83.89
Bin1512	5	13786908	13878969	0.092061	84.38
Bin1513	5	13878969	13915946	0.036977	85.02
Bin1514	5	13915946	13960857	0.044911	85.17
Bin1515	5	13960857	14060937	0.10008	85.65
Bin1516	5	14060937	14200246	0.139309	87.12
Bin1517	5	14200246	14267039	0.066793	87.28
Bin1518	5	14267039	14455447	0.188408	87.61
Bin1519	5	14455447	14489726	0.034279	87.77
Bin1520	5	14489726	14642726	0.153	87.93
Bin1521	5	14642726	14736784	0.094058	88.09
Bin1522	5	14736784	14812817	0.076033	88.41
Bin1523	5	14812817	14936405	0.123588	90.24
Bin1524	5	14936405	15023350	0.086945	90.41
Bin1525	5	15023350	15072583	0.049233	90.9
Bin1526	5	15072583	15642725	0.570142	91.06
Bin1527	5	15642725	15756574	0.113849	92.07
Bin1528	5	15756574	16053128	0.296554	92.4
Bin1529	5	16053128	16108419	0.055291	92.57
Bin1530	5	16108419	16154671	0.046252	92.91
Bin1531	5	16154671	16423409	0.268738	93.07
Bin1532	5	16423409	16545089	0.12168	94.96
Bin1533	5	16545089	16579655	0.034566	95.12
Bin1534	5	16579655	16622012	0.042357	95.29
Bin1535	5	16622012	16731791	0.109779	96.3
Bin1536	5	16731791	16915958	0.184167	98.24
Bin1537	5	16915958	17040209	0.124251	99.49
Bin1538	5	17040209	17178528	0.138319	99.67
Bin1539	5	17178528	17224211	0.045683	99.85
Bin1540	5	17224211	17325485	0.101274	100.2
Bin1541	5	17325485	17371267	0.045782	100.56
Bin1542	5	17371267	17434152	0.062885	101.27
Bin1543	5	17434152	17496863	0.062711	101.44
Bin1544	5	17496863	17609079	0.112216	101.61
Bin1545	5	17609079	17665552	0.056473	101.78
Bin1546	5	17665552	17804337	0.138785	102.13
Bin1547	5	17804337	17839493	0.035156	102.31
Bin1548	5	17839493	18031160	0.191667	102.83
Bin1549	5	18031160	18114225	0.083065	103.53
Bin1550	5	18114225	18186318	0.072093	106.97
Bin1551	5	18186318	18250470	0.064152	107.14
Bin1552	5	18250470	18302169	0.051699	107.3
Bin1553	5	18302169	18336777	0.034608	107.47
Bin1554	5	18336777	18382846	0.046069	107.97
Bin1555	5	18382846	18492960	0.110114	109.55
Bin1556	5	18492960	18532809	0.039849	110.44
Bin1557	5	18532809	18567698	0.034889	110.79
Bin1558	5	18567698	18634011	0.066313	111.69
Bin1559	5	18634011	18748190	0.114179	112.58
Bin1560	5	18748190	18862101	0.113911	113.86
Bin1561	5	18862101	18936239	0.074138	114.78
Bin1562	5	18936239	19058976	0.122737	116.83
Bin1563	5	19058976	19129131	0.070155	117.01
Bin1564	5	19129131	19162450	0.033319	117.55
Bin1565	5	19162450	19267362	0.104912	119.57
Bin1566	5	19267362	19369852	0.10249	120.45
Bin1567	5	19369852	19410977	0.041125	120.63
Bin1568	5	19410977	19463234	0.052257	122.09
Bin1569	5	19463234	19497577	0.034343	122.27
Bin1570	5	19497577	19569834	0.072257	122.81
Bin1571	5	19569834	19655026	0.085192	122.99
Bin1572	5	19655026	19730769	0.075743	123.17
Bin1573	5	19730769	19774661	0.043892	123.91
Bin1574	5	19774661	19854247	0.079586	124.27
Bin1575	5	19854247	19968877	0.11463	125.01
Bin1576	5	19968877	20050194	0.081317	125.19
Bin1577	5	20050194	20094109	0.043915	125.37
Bin1578	5	20094109	20154393	0.060284	125.92
Bin1579	5	20154393	20201672	0.047279	126.1
Bin1580	5	20201672	20341910	0.140238	126.29
Bin1581	5	20341910	20435364	0.093454	127.22
Bin1582	5	20435364	20484264	0.0489	127.78
Bin1583	5	20484264	20547229	0.062965	128.53
Bin1584	5	20547229	20577288	0.030059	128.71
Bin1585	5	20577288	20645403	0.068115	129.08
Bin1586	5	20645403	20680848	0.035445	129.27
Bin1587	5	20680848	20843441	0.162593	129.45
Bin1588	5	20843441	20997388	0.153947	131.38
Bin1589	5	20997388	21097875	0.100487	133.86
Bin1590	5	21097875	21149219	0.051344	134.22
Bin1591	5	21149219	21183669	0.03445	134.4
Bin1592	5	21183669	21269475	0.085806	134.95
Bin1593	5	21269475	21441918	0.172443	137.64
Bin1594	5	21441918	21549675	0.107757	137.82
Bin1595	5	21549675	21607099	0.057424	138.37
Bin1596	5	21607099	21640319	0.03322	138.55
Bin1597	5	21640319	21703422	0.063103	138.74
Bin1598	5	21703422	21782973	0.079551	139.85
Bin1599	5	21782973	22026022	0.243049	140.04
Bin1600	5	22026022	22061958	0.035936	140.22
Bin1601	5	22061958	22136048	0.07409	140.4
Bin1602	5	22136048	22227747	0.091699	141.14
Bin1603	5	22227747	22260100	0.032353	141.32
Bin1604	5	22260100	22292704	0.032604	141.68
Bin1605	5	22292704	22324346	0.031642	141.86
Bin1606	5	22324346	22411959	0.087613	142.04
Bin1607	5	22411959	22505792	0.093833	142.59
Bin1608	5	22505792	22636773	0.130981	142.95
Bin1609	5	22636773	22708570	0.071797	144.24
Bin1610	5	22708570	22760219	0.051649	144.96
Bin1611	5	22760219	22815529	0.05531	145.14
Bin1612	5	22815529	22906756	0.091227	145.32
Bin1613	5	22906756	22956792	0.050036	145.51
Bin1614	5	22956792	23122733	0.165941	146.23
Bin1615	5	23122733	23205972	0.083239	152.11
Bin1616	5	23205972	23309452	0.10348	153.08
Bin1617	5	23309452	23393343	0.083891	153.88
Bin1618	5	23393343	23443601	0.050258	154.82
Bin1619	5	23443601	23548000	0.104399	156.85
Bin1620	5	23548000	23611166	0.063166	157.3
Bin1621	5	23611166	23650855	0.039689	157.44
Bin1622	5	23650855	23710917	0.060062	157.59
Bin1623	5	23710917	23771129	0.060212	162.95
Bin1624	5	23771129	23863793	0.092664	163.11
Bin1625	5	23863793	23900837	0.037044	163.28
Bin1626	5	23900837	24038105	0.137268	164.29
Bin1627	5	24038105	24068468	0.030363	164.45
Bin1628	5	24068468	24180490	0.112022	165.82
Bin1629	5	24180490	24230515	0.050025	165.99
Bin1630	5	24230515	24284424	0.053909	166.49
Bin1631	5	24284424	24490463	0.206039	166.66
Bin1632	5	24490463	24722141	0.231678	169.99
Bin1633	5	24722141	24798368	0.076227	170.64
Bin1634	5	24798368	24872237	0.073869	171.3
Bin1635	5	24872237	24990085	0.117848	174.12
Bin1636	5	24990085	25136023	0.145938	174.75
Bin1637	5	25136023	25191292	0.055269	174.91
Bin1638	5	25191292	25269673	0.078381	175.06
Bin1639	5	25269673	25322123	0.05245	175.37
Bin1640	5	25322123	25352375	0.030252	175.68
Bin1641	5	25352375	25441975	0.0896	176.3
Bin1642	5	25441975	25572463	0.130488	177.07
Bin1643	5	25572463	25700488	0.128025	177.99
Bin1644	5	25700488	25780669	0.080181	178.29
Bin1645	5	25780669	25874781	0.094112	178.59
Bin1646	5	25874781	26134182	0.259401	178.74
Bin1647	5	26134182	26178419	0.044237	178.89
Bin1648	5	26178419	26279605	0.101186	180.42
Bin1649	5	26279605	26341134	0.061529	180.56
Bin1650	5	26341134	26514529	0.173395	180.71
Bin1651	5	26514529	26584140	0.069611	180.86
Bin1652	5	26584140	26676399	0.092259	181.01
Bin1653	5	26676399	26744741	0.068342	181.15
Bin1654	5	26744741	26831653	0.086912	181.3
Bin1655	5	26831653	26866159	0.034506	181.6
Bin1656	5	26866159	26944059	0.0779	182.05
Bin1657	5	26944059	27029665	0.085606	182.2
Bin1658	5	27029665	27088003	0.058338	183.27
Bin1659	5	27088003	27237895	0.149892	184.02
Bin1660	5	27237895	27456605	0.21871	186.35
Bin1661	5	27456605	27580570	0.123965	187.56
Bin1662	5	27580570	27624639	0.044069	187.71
Bin1663	5	27624639	27671056	0.046417	188.01
Bin1664	5	27671056	27780559	0.109503	188.46
Bin1665	5	27780559	27860256	0.079697	189.66
Bin1666	5	27860256	28035603	0.175347	192.41
Bin1667	5	28035603	28107626	0.072023	192.55
Bin1668	5	28107626	28164608	0.056982	192.7
Bin1669	5	28164608	28218655	0.054047	192.85
Bin1670	5	28218655	28278021	0.059366	192.99
Bin1671	5	28278021	28331602	0.053581	193.29
Bin1672	5	28331602	28412543	0.080941	193.73
Bin1673	5	28412543	28594402	0.181859	194.48
Bin1674	5	28594402	28711685	0.117283	195.08
Bin1675	5	28711685	28742790	0.031105	195.22
Bin1676	5	28742790	28842397	0.099607	197.16
Bin1677	5	28842397	28932856	0.090459	197.31
Bin1678	5	28932856	29003453	0.070597	197.59
Bin1679	5	29003453	29145244	0.141791	200.01
Bin1680	5	29145244	29200581	0.055337	200.46
Bin1681	5	29200581	29243968	0.043387	200.61
Bin1682	5	29243968	29315858	0.07189	201.05
Bin1683	5	29315858	29389180	0.073322	201.35
Bin1684	5	29389180	29468084	0.078904	201.94
Bin1685	5	29468084	29506303	0.038219	202.68
Bin1686	5	29506303	29584157	0.077854	202.82
Bin1687	5	29584157	29641509	0.057352	204.61
Bin1688	5	29641509	29682235	0.040726	204.76
Bin1689	5	29682235	29803825	0.12159	205.05
Bin1690	6	0	119410	0.11941	0
Bin1691	6	119410	238449	0.119039	0
Bin1692	6	238449	304141	0.065692	0.91
Bin1693	6	304141	346026	0.041885	1.09
Bin1694	6	346026	376249	0.030223	1.63
Bin1695	6	376249	424399	0.04815	2.35
Bin1696	6	424399	477683	0.053284	2.53
Bin1697	6	477683	540791	0.063108	3.8
Bin1698	6	540791	678921	0.13813	3.8
Bin1699	6	678921	2179304	1.50038	4.34
Bin1700	6	2179304	2339494	0.16019	4.7
Bin1701	6	2339494	2431666	0.092172	5.07
Bin1702	6	2431666	2702705	0.271039	5.99
Bin1703	6	2702705	2872750	0.170045	6.17
Bin1704	6	2872750	2906045	0.033295	6.35
Bin1705	6	2906045	3031032	0.124987	6.72
Bin1706	6	3031032	3166425	0.135393	7.08
Bin1707	6	3166425	3285464	0.119039	7.45
Bin1708	6	3285464	3334887	0.049423	8
Bin1709	6	3334887	3378992	0.044105	9.12
Bin1710	6	3378992	3417908	0.038916	12.17
Bin1711	6	3417908	3467151	0.049243	12.34
Bin1712	6	3467151	4194818	0.727667	14.54
Bin1713	6	4194818	4282923	0.088105	14.72
Bin1714	6	4282923	4585728	0.302805	15.08
Bin1715	6	4585728	4737177	0.151449	15.45
Bin1716	6	4737177	4910079	0.172902	16.55
Bin1717	6	4910079	5036085	0.126006	17.1
Bin1718	6	5036085	5103671	0.067586	17.28
Bin1719	6	5103671	5395867	0.292196	18.4
Bin1720	6	5395867	5587521	0.191654	18.58
Bin1721	6	5587521	5656401	0.06888	19.33
Bin1722	6	5656401	5700504	0.044103	19.51
Bin1723	6	5700504	5816407	0.115903	20.07
Bin1724	6	5816407	5924545	0.108138	20.84
Bin1725	6	5924545	6142130	0.217585	22
Bin1726	6	6142130	6214591	0.072461	28.34
Bin1727	6	6214591	6312710	0.098119	28.92
Bin1728	6	6312710	6354161	0.041451	29.31
Bin1729	6	6354161	6662184	0.308023	31.33
Bin1730	6	6662184	6772174	0.10999	31.91
Bin1731	6	6772174	6946436	0.174262	32.51
Bin1732	6	6946436	7030117	0.083681	32.7
Bin1733	6	7030117	7116232	0.086115	34.33
Bin1734	6	7116232	7194146	0.077914	34.73
Bin1735	6	7194146	7256635	0.062489	34.93
Bin1736	6	7256635	7394771	0.138136	35.33
Bin1737	6	7394771	7426316	0.031545	36.33
Bin1738	6	7426316	7457522	0.031206	36.53
Bin1739	6	7457522	7672741	0.215219	36.92
Bin1740	6	7672741	7858799	0.186058	37.32
Bin1741	6	7858799	7926456	0.067657	38.12
Bin1742	6	7926456	8346590	0.420134	38.92
Bin1743	6	8346590	8397902	0.051312	39.11
Bin1744	6	8397902	8629267	0.231365	41.63
Bin1745	6	8629267	8751618	0.122351	51.83
Bin1746	6	8751618	8838250	0.086632	51.83
Bin1747	6	8838250	8873995	0.035745	52.18
Bin1748	6	8873995	8913975	0.03998	52.71
Bin1749	6	8913975	8955081	0.041106	57.38
Bin1750	6	8955081	9143953	0.188872	60.28
Bin1751	6	9143953	9301084	0.157131	60.48
Bin1752	6	9301084	9439085	0.138001	61.07
Bin1753	6	9439085	9599500	0.160415	61.88
Bin1754	6	9599500	9667992	0.068492	62.68
Bin1755	6	9667992	9868975	0.200983	64.75
Bin1756	6	9868975	10028920	0.159945	65.35
Bin1757	6	10028920	10134313	0.105393	69.46
Bin1758	6	10134313	10272036	0.137723	69.85
Bin1759	6	10272036	10876160	0.604124	73.61
Bin1760	6	10876160	11003481	0.127321	73.98
Bin1761	6	11003481	11143784	0.140303	74.35
Bin1762	6	11143784	11628062	0.484278	76.31
Bin1763	6	11628062	11691147	0.063085	76.5
Bin1764	6	11691147	11927102	0.235955	77.09
Bin1765	6	11927102	12015500	0.088398	77.67
Bin1766	6	12015500	12101843	0.086343	78.65
Bin1767	6	12101843	12552979	0.451136	79.61
Bin1768	6	12552979	12666396	0.113417	79.99
Bin1769	6	12666396	12820781	0.154385	81.16
Bin1770	6	12820781	12870537	0.049756	81.36
Bin1771	6	12870537	12944091	0.073554	81.55
Bin1772	6	12944091	12987690	0.043599	81.93
Bin1773	6	12987690	13048915	0.061225	82.52
Bin1774	6	13048915	13341795	0.29288	82.9
Bin1775	6	13341795	14007103	0.665308	85.06
Bin1776	6	14007103	16187297	2.18019	88.84
Bin1777	6	16187297	16457681	0.270384	89.64
Bin1778	6	16457681	16591134	0.133453	90.84
Bin1779	6	16591134	16678460	0.087326	91.63
Bin1780	6	16678460	17907640	1.22918	93.41
Bin1781	6	17907640	18074518	0.166878	93.8
Bin1782	6	18074518	18860726	0.786208	94
Bin1783	6	18860726	19282797	0.422071	94.8
Bin1784	6	19282797	19454773	0.171976	95.2
Bin1785	6	19454773	19542495	0.087722	95.4
Bin1786	6	19542495	19702248	0.159753	95.4
Bin1787	6	19702248	19766056	0.063808	95.6
Bin1788	6	19766056	19814178	0.048122	95.79
Bin1789	6	19814178	19867658	0.05348	96.19
Bin1790	6	19867658	19901139	0.033481	97.21
Bin1791	6	19901139	20023881	0.122742	97.41
Bin1792	6	20023881	20141079	0.117198	97.41
Bin1793	6	20141079	20256174	0.115095	97.61
Bin1794	6	20256174	20375709	0.119535	97.81
Bin1795	6	20375709	20436578	0.060869	97.81
Bin1796	6	20436578	20504419	0.067841	97.81
Bin1797	6	20504419	20546051	0.041632	98.01
Bin1798	6	20546051	20670677	0.124626	98.21
Bin1799	6	20670677	20802849	0.132172	98.41
Bin1800	6	20802849	20966432	0.163583	98.41
Bin1801	6	20966432	21071746	0.105314	98.41
Bin1802	6	21071746	21131165	0.059419	98.41
Bin1803	6	21131165	21261732	0.130567	98.61
Bin1804	6	21261732	21327724	0.065992	98.61
Bin1805	6	21327724	21399255	0.071531	98.61
Bin1806	6	21399255	21503892	0.104637	99.21
Bin1807	6	21503892	21535653	0.031761	99.21
Bin1808	6	21535653	21591071	0.055418	99.41
Bin1809	6	21591071	21703315	0.112244	99.81
Bin1810	6	21703315	21799623	0.096308	100.21
Bin1811	6	21799623	21878128	0.078505	100.21
Bin1812	6	21878128	21992927	0.114799	100.21
Bin1813	6	21992927	22128920	0.135993	100.41
Bin1814	6	22128920	22188548	0.059628	100.41
Bin1815	6	22188548	22293009	0.104461	101.23
Bin1816	6	22293009	22353212	0.060203	101.43
Bin1817	6	22353212	22673507	0.320295	101.63
Bin1818	6	22673507	22856346	0.182839	101.63
Bin1819	6	22856346	23170008	0.313662	101.63
Bin1820	6	23170008	23223620	0.053612	102.26
Bin1821	6	23223620	23276583	0.052963	102.47
Bin1822	6	23276583	23490214	0.213631	102.68
Bin1823	6	23490214	23535350	0.045136	103.09
Bin1824	6	23535350	23609069	0.073719	103.3
Bin1825	6	23609069	23711144	0.102075	103.93
Bin1826	6	23711144	23790028	0.078884	104.14
Bin1827	6	23790028	23952196	0.162168	104.56
Bin1828	6	23952196	24042604	0.090408	104.77
Bin1829	6	24042604	24198661	0.156057	104.77
Bin1830	6	24198661	24253699	0.055038	104.98
Bin1831	6	24253699	24340438	0.086739	105.62
Bin1832	6	24340438	24412214	0.071776	106.28
Bin1833	6	24412214	24503902	0.091688	106.49
Bin1834	6	24503902	24608356	0.104454	107.15
Bin1835	6	24608356	24707457	0.099101	107.37
Bin1836	6	24707457	24830465	0.123008	107.59
Bin1837	6	24830465	24861819	0.031354	107.59
Bin1838	6	24861819	24991412	0.129593	108.03
Bin1839	6	24991412	25119284	0.127872	108.46
Bin1840	6	25119284	25252419	0.133135	108.9
Bin1841	6	25252419	25298242	0.045823	109.55
Bin1842	6	25298242	25354851	0.056609	109.77
Bin1843	6	25354851	25758495	0.403644	110.64
Bin1844	6	25758495	25991575	0.23308	110.86
Bin1845	6	25991575	26064326	0.072751	111.29
Bin1846	6	26064326	26161728	0.097402	111.94
Bin1847	6	26161728	26220001	0.058273	111.94
Bin1848	6	26220001	26329486	0.109485	111.94
Bin1849	6	26329486	26483060	0.153574	112.81
Bin1850	6	26483060	26554130	0.07107	115.74
Bin1851	6	26554130	26614673	0.060543	116.16
Bin1852	6	26614673	26663148	0.048475	116.8
Bin1853	6	26663148	26760897	0.097749	117.22
Bin1854	6	26760897	26810016	0.049119	117.43
Bin1855	6	26810016	26849603	0.039587	117.64
Bin1856	6	26849603	26893835	0.044232	117.85
Bin1857	6	26893835	26994099	0.100264	118.06
Bin1858	6	26994099	27170704	0.176605	118.27
Bin1859	6	27170704	27255885	0.085181	120.25
Bin1860	6	27255885	27311999	0.056114	121.12
Bin1861	6	27311999	27440219	0.12822	123.89
Bin1862	6	27440219	27514440	0.074221	125.01
Bin1863	6	27514440	27613796	0.099356	126.11
Bin1864	6	27613796	27975388	0.361592	129.55
Bin1865	6	27975388	28082333	0.106945	129.97
Bin1866	6	28082333	28136046	0.053713	130.17
Bin1867	6	28136046	28192955	0.056909	130.59
Bin1868	6	28192955	28269864	0.076909	130.79
Bin1869	6	28269864	28396978	0.127114	131.86
Bin1870	6	28396978	28432176	0.035198	134.87
Bin1871	6	28432176	28526839	0.094663	136.93
Bin1872	6	28526839	28570010	0.043171	137.82
Bin1873	6	28570010	28639878	0.069868	138.97
Bin1874	6	28639878	28844645	0.204767	140.38
Bin1875	6	28844645	28995728	0.151083	141.07
Bin1876	6	28995728	29042827	0.047099	142.25
Bin1877	6	29042827	29084858	0.042031	142.48
Bin1878	6	29084858	29161510	0.076652	146.17
Bin1879	6	29161510	29396425	0.234915	146.17
Bin1880	6	29396425	29432475	0.03605	147.28
Bin1881	6	29432475	29597543	0.165068	147.49
Bin1882	6	29597543	29684550	0.087007	148.38
Bin1883	6	29684550	29720991	0.036441	149.03
Bin1884	6	29720991	29769260	0.048269	150.12
Bin1885	6	29769260	29837187	0.067927	150.76
Bin1886	6	29837187	29872280	0.035093	152.48
Bin1887	6	29872280	29917884	0.045604	153.51
Bin1888	6	29917884	29958794	0.04091	154.11
Bin1889	6	29958794	30110677	0.151883	154.3
Bin1890	6	30110677	30187034	0.076357	154.89
Bin1891	6	30187034	30262057	0.075023	155.09
Bin1892	6	30262057	30361524	0.099467	166.22
Bin1893	6	30361524	30538532	0.177008	167.29
Bin1894	6	30538532	30704235	0.165703	168.52
Bin1895	6	30704235	30793174	0.088939	168.86
Bin1896	6	30793174	30858207	0.065033	169.03
Bin1897	6	30858207	30919453	0.061246	169.54
Bin1898	6	30919453	30994894	0.075441	170.23
Bin1899	7	0	127555	0.127555	0
Bin1900	7	127555	285077	0.157522	0.35
Bin1901	7	285077	364992	0.079915	1.95
Bin1902	7	364992	446441	0.081449	2.66
Bin1903	7	446441	545384	0.098943	2.83
Bin1904	7	545384	598834	0.05345	4.07
Bin1905	7	598834	680413	0.081579	7.19
Bin1906	7	680413	791388	0.110975	8.06
Bin1907	7	791388	824478	0.03309	8.57
Bin1908	7	824478	1044212	0.219734	10.89
Bin1909	7	1044212	1297095	0.252883	12.31
Bin1910	7	1297095	1417711	0.120616	13.01
Bin1911	7	1417711	1496015	0.078304	13.89
Bin1912	7	1496015	1581895	0.08588	17.04
Bin1913	7	1581895	1718917	0.137022	18.99
Bin1914	7	1718917	1882942	0.164025	20.73
Bin1915	7	1882942	1932474	0.049532	21.23
Bin1916	7	1932474	2041779	0.109305	22.96
Bin1917	7	2041779	2186597	0.144818	23.3
Bin1918	7	2186597	2237180	0.050583	23.82
Bin1919	7	2237180	2267898	0.030718	24.85
Bin1920	7	2267898	2305563	0.037665	25.19
Bin1921	7	2305563	2344882	0.039319	25.52
Bin1922	7	2344882	2463697	0.118815	26.03
Bin1923	7	2463697	2649230	0.185533	26.2
Bin1924	7	2649230	2732529	0.083299	27.58
Bin1925	7	2732529	2789771	0.057242	29.52
Bin1926	7	2789771	2912508	0.122737	29.87
Bin1927	7	2912508	3105528	0.19302	30.04
Bin1928	7	3105528	3147095	0.041567	30.21
Bin1929	7	3147095	3241269	0.094174	30.55
Bin1930	7	3241269	3338374	0.097105	30.88
Bin1931	7	3338374	3504626	0.166252	31.93
Bin1932	7	3504626	3617236	0.11261	32.98
Bin1933	7	3617236	3822366	0.20513	35.29
Bin1934	7	3822366	3865550	0.043184	35.46
Bin1935	7	3865550	3919009	0.053459	35.63
Bin1936	7	3919009	3977476	0.058467	37.04
Bin1937	7	3977476	4118288	0.140812	37.21
Bin1938	7	4118288	4149889	0.031601	37.38
Bin1939	7	4149889	4250220	0.100331	38.08
Bin1940	7	4250220	4319757	0.069537	38.42
Bin1941	7	4319757	4714061	0.394304	38.59
Bin1942	7	4714061	4800947	0.086886	38.77
Bin1943	7	4800947	4901861	0.100914	39.12
Bin1944	7	4901861	4984264	0.082403	39.46
Bin1945	7	4984264	5060107	0.075843	39.81
Bin1946	7	5060107	5127037	0.06693	41.06
Bin1947	7	5127037	5175452	0.048415	42.14
Bin1948	7	5175452	5267723	0.092271	42.31
Bin1949	7	5267723	5310783	0.04306	42.85
Bin1950	7	5310783	5790083	0.4793	43.2
Bin1951	7	5790083	5947560	0.157477	43.38
Bin1952	7	5947560	6012690	0.06513	44.09
Bin1953	7	6012690	6278012	0.265322	46.7
Bin1954	7	6278012	6341047	0.063035	47.05
Bin1955	7	6341047	6452614	0.111567	47.4
Bin1956	7	6452614	6490653	0.038039	47.93
Bin1957	7	6490653	6823016	0.332363	48.11
Bin1958	7	6823016	7039616	0.2166	48.29
Bin1959	7	7039616	7180154	0.140538	48.64
Bin1960	7	7180154	7213499	0.033345	49
Bin1961	7	7213499	7379796	0.166297	50.44
Bin1962	7	7379796	7667760	0.287964	50.79
Bin1963	7	7667760	7708787	0.041027	51.32
Bin1964	7	7708787	7749356	0.040569	51.68
Bin1965	7	7749356	7974633	0.225277	53.67
Bin1966	7	7974633	8083273	0.10864	53.84
Bin1967	7	8083273	8377974	0.294701	54.89
Bin1968	7	8377974	8451849	0.073875	55.24
Bin1969	7	8451849	8511129	0.05928	55.94
Bin1970	7	8511129	8617767	0.106638	56.11
Bin1971	7	8617767	8712862	0.095095	56.29
Bin1972	7	8712862	8898115	0.185253	56.63
Bin1973	7	8898115	9108587	0.210472	56.81
Bin1974	7	9108587	9430028	0.321441	57.51
Bin1975	7	9430028	9994360	0.564332	59.98
Bin1976	7	9994360	12854943	2.86058	61.93
Bin1977	7	12854943	12919677	0.064734	62.47
Bin1978	7	12919677	13314357	0.39468	63.53
Bin1979	7	13314357	13430444	0.116087	64.06
Bin1980	7	13430444	13583247	0.152803	64.41
Bin1981	7	13583247	14535706	0.952459	65.12
Bin1982	7	14535706	14603836	0.06813	65.84
Bin1983	7	14603836	15037155	0.433319	67.3
Bin1984	7	15037155	15255332	0.218177	68.02
Bin1985	7	15255332	15287530	0.032198	68.02
Bin1986	7	15287530	15416129	0.128599	68.2
Bin1987	7	15416129	15791624	0.375495	68.93
Bin1988	7	15791624	15918462	0.126838	69.1
Bin1989	7	15918462	15981193	0.062731	69.46
Bin1990	7	15981193	16054501	0.073308	69.64
Bin1991	7	16054501	16111059	0.056558	69.82
Bin1992	7	16111059	16142039	0.03098	70.53
Bin1993	7	16142039	16261826	0.119787	71.06
Bin1994	7	16261826	16299066	0.03724	71.78
Bin1995	7	16299066	16403542	0.104476	72.66
Bin1996	7	16403542	16452784	0.049242	72.84
Bin1997	7	16452784	16565786	0.113002	73.92
Bin1998	7	16565786	16838612	0.272826	74.1
[truncated: 1,238 more rows]
