# Supplementary material for: Genetic Dissection of Seed Dormancy in Rice (Oryza sativa L.) by Using Two Mapping Populations Derived from Common Parents
Source: Rice (N Y). 2020 Aug 5;13:52. doi: 10.1186/s12284-020-00413-4 (PMC7406625; doi:10.1186/s12284-020-00413-4)
Supplement: Supplementary file 11 — Additional file 11: Table S8. The putative candidate genes for four major loci: qSD3.1, qSD3.2, qSD5.2 and qSD11.2. [file 12284_2020_413_MOESM11_ESM.xlsx]

## Sheet: Sheet1
Table S8. The putative candidate genes for major loci qSD3.1, qSD3.2, qSD5.2 and qSD11.2
Loci/Bina	Query name_NIPb	Query positionb	Query annotationb	Expression profileb	Response to ABAc	Type of polymorphismd	Reported genes
qSD3.1 (0.048-0.35 Mb)	LOC_Os03g01100	66406 - 71798	endonuclease, putative, expressed	Seed specific expressed	-	SNP
	LOC_Os03g01110	72028 - 85340	RNA methyltransferase, TrmH family protein, putative, expressed	Seed specific expressed	up	SNP/Indel
	LOC_Os03g01130	100700 - 104014	ethylene-responsive element-binding protein, putative, expressed	Constitutive expression	-	SNP/Indel
	LOC_Os03g01200	125320 - 132789	SNF2 family N-terminal domain containing protein, expressed	Constitutive expression	-	SNP/Indel
	LOC_Os03g01260	179154 - 180206	expansin precursor, putative, expressed	Constitutive expression	-	Indel
	LOC_Os03g01320	219977 - 221070	LTPL116 - Protease inhibitor/seed storage/LTP family protein precursor, expressed	High expressed in seeds	up	SNP/Indel	qLTG3-1
	LOC_Os03g01365	277183 - 278705	protein phosphatase-2c, putative, expressed	Constitutive expression	down	SNP/Indel
	LOC_Os03g01530	339986 - 341796	tubulin/FtsZ domain containing protein, putative, expressed	High expressed in seeds	up	SNP/Indel
	LOC_Os03g01540	344307 - 347004	DNA binding protein, putative, expressed	High expressed in seeds	up	SNP
qSD3.2 (27.99-28.26 Mb)	LOC_Os03g49150	27997815 - 28001380	yippee zinc-binding protein, putative, expressed	Constitutive expression	-	SNP/Indel
	LOC_Os03g49170	28008600 - 28012204	zinc finger family protein, putative, expressed	Constitutive expression	-	SNP/Indel
	LOC_Os03g49180	28014964 - 28018874	alkaline phytoceramidase, putative, expressed	Constitutive expression	-	SNP
	LOC_Os03g49190	28021862 - 28022837	oleosin, putative, expressed	Seed specific expressed	-	Indel
	LOC_Os03g49210	28029404 - 28035119	BRCA1 C Terminus domain containing protein, expressed	Seed specific expressed	up	SNP/Indel
	LOC_Os03g49230	28039346 - 28042378	acetyltransferase, GNAT family, putative, expressed	High expressed in seeds	up	SNP/Indel
	LOC_Os03g49250	28045992 - 28048141	OsFBO16 - F-box and other domain containing protein, expressed	High expressed in seeds	up	SNP/Indel
	LOC_Os03g49350	28091611 - 28094613	lipozygenase protein, putative, expressed	High expressed in seeds	up	SNP/Indel	LOX-3
	LOC_Os03g49380	28106903 - 28113300	lipoxygenase, putative, expressed	High expressed in seeds	up	SNP/Indel	OsLOX1
	LOC_Os03g49400	28116620 - 28124217	ethylene-insensitive protein, putative, expressed	High expressed in seeds	down	SNP/Indel
	LOC_Os03g49420	28128677 - 28137136	HEAT repeat family protein, putative, expressed	Constitutive expression	-	SNP/Indel
	LOC_Os03g49440	28143097 - 28146332	phosphatase, putative, expressed	Constitutive expression	up	SNP/Indel
	LOC_Os03g49464	28151930 - 28159181	tetratricopeptide-like helical, putative, expressed	Constitutive expression	-	SNP
	LOC_Os03g49480	28160047 - 28161410	elongation of fatty acids protein 2, putative, expressed	Constitutive expression	up	SNP
	LOC_Os03g49500	28169807 - 28174250	ethylene receptor, putative, expressed	High expressed in seeds	-	SNP/Indel
	LOC_Os03g49510	28180227 - 28186143	phosphatidylinositol-4-phosphate 5-kinase, putative, expressed	Constitutive expression	-	SNP/Indel	OsPIPK1
	LOC_Os03g49520	28186201 - 28190115	pinin/SDK/memA protein, putative, expressed	Constitutive expression	-	SNP/Indel
qSD5.2 (28.71-28.74 Mb)	LOC_Os05g50110	28716488 - 28717779	oleosin, putative, expressed	Seed specific expressed	up	SNP/Indel
	LOC_Os05g50120	28721012 - 28726522	CGMC_MAPKCMGC_2.3 - CGMC includes CDA, MAPK, GSK3, and CLKC kinases, expressed	Constitutive expression	-	SNP/Indel	OsMPK17
qSD11.2 (23.23-23.26 Mb)	LOC_Os11g39020	23230112 - 23234077	ABC transporter, ATP-binding protein, putative, expressed	Constitutive expression	up	SNP
a The peak bin in BILs; b The informations of putative candidate genes from the database (http://rice.plantbiology.msu.edu); c The expression pattern of putative candidate genes upon ABA treatment (http://tenor.dna.affrc.go.jp). "-" indicates that gene has no response to ABA treatment; up and down represent the expressions of candidate genes were up- and down-regulated, respectively; d The polymo…
